# Supplementary material for: DNA methylation age is not affected in psoriatic skin tissue
Source: Clin Epigenetics. 2018 Dec 27;10:160. doi: 10.1186/s13148-018-0584-y (PMC6307188; doi:10.1186/s13148-018-0584-y)
Supplement: Supplementary file 1 — Table S1. One hundred CpGs significantly associated with age in NN. (XLSX 14 kb) [file 13148_2018_584_MOESM1_ESM.xlsx]

## Sheet: NN, 100
Table S1 100 CpGs significantly associated with age in NN
CpG_sites	coef_NN	Pcoef_NN	FDR_NN
cg00059225	0.0150473	3.5615e-06	0.028866
cg00116092	0.0134178	9.99338e-06	0.0440693
cg00389463	0.0166949	4.40854e-06	0.031977
cg00481951	0.0158285	1.1191e-05	0.0466182
cg00969119	0.0162803	9.93645e-06	0.0440693
cg02036261	0.0169587	8.92601e-06	0.0426792
cg02119363	0.0227136	7.54094e-07	0.0130365
cg02463329	0.00829717	5.6295e-06	0.034181
cg02571816	0.0258065	1.49369e-07	0.00516446
cg02681442	0.017719	4.43929e-06	0.031977
cg02699218	0.0175514	6.73184e-06	0.0388167
cg02973171	0.0180716	1.42727e-05	0.0493481
cg03968755	0.0160819	7.14852e-06	0.0390368
cg04069951	0.0114273	8.57455e-06	0.041756
cg04118306	0.0208037	1.19827e-05	0.0480253
cg04168670	0.0149945	9.13445e-06	0.0426792
cg04368796	0.0205537	6.84829e-06	0.0388167
cg04688051	0.0240488	3.22344e-06	0.0285773
cg04875128	0.0335753	5.15504e-06	0.0330069
cg04894619	0.0205259	7.85526e-08	0.00452663
cg04911280	0.0112518	2.34299e-06	0.0245484
cg05098512	-0.0104247	8.19799e-06	0.0412393
cg05483509	0.0140428	5.635e-06	0.034181
cg05991454	0.0260147	1.75631e-07	0.00523979
cg06493994	0.0142951	4.75731e-06	0.0330069
cg06645033	0.0176438	1.31867e-05	0.0480253
cg06647751	0.0161945	1.09887e-05	0.0463338
cg06966811	0.0136647	9.50297e-06	0.0432327
cg07049552	0.023773	2.876e-06	0.0268753
cg07060551	0.0132761	5.84284e-07	0.0112232
cg07323141	0.018666	6.73843e-06	0.0388167
cg07363880	0.0150325	2.21622e-07	0.00589434
cg07544187	0.0348301	1.28557e-06	0.0177795
cg07547549	0.0165305	1.28519e-05	0.0480253
cg07584066	0.0184714	1.22075e-05	0.0480253
cg07806886	0.0259138	3.21905e-07	0.00780722
cg07850527	0.0206148	9.73738e-08	0.00480961
cg07860213	0.0121415	5.12018e-06	0.0330069
cg08120263	0.0179082	2.02876e-06	0.0233542
cg08445802	0.0214283	2.54137e-06	0.0258438
cg09202227	0.0157292	7.95547e-09	0.00137531
cg09438147	0.0111145	9.05257e-06	0.0426792
cg09793172	0.0204503	1.03657e-06	0.0149332
cg10067062	-0.0067529	1.72179e-06	0.0228967
cg10286969	0.02414	1.37836e-07	0.00516446
cg10320659	0.0190415	8.34983e-06	0.0412425
cg10729426	0.0251654	1.16415e-05	0.0473539
cg10795666	0.0315518	1.81857e-07	0.00523979
cg10943458	0.0217127	1.3576e-05	0.0480253
cg11071401	0.0160439	1.40778e-07	0.00516446
cg11667020	0.0197841	3.5414e-06	0.028866
cg11705975	0.0173638	1.00692e-05	0.0440693
cg12060499	0.0236064	3.99557e-06	0.0313972
cg12071888	0.0157494	5.82644e-07	0.0112232
cg12402251	0.0119684	1.28861e-05	0.0480253
cg12563644	0.0259825	3.00773e-09	0.00103993
cg12757011	0.0131302	9.41381e-06	0.0432327
cg12863545	0.0134288	1.28636e-05	0.0480253
cg13161658	0.0142897	1.06944e-05	0.0457088
cg13221458	-0.0164128	7.24882e-06	0.0390368
cg13246235	0.0259081	4.86918e-06	0.0330069
cg13473356	0.0219322	8.63355e-07	0.0135685
cg14262681	0.0459345	2.80109e-06	0.0268753
cg14633456	0.0191942	1.93795e-08	0.0022335
cg15002761	-0.0187539	5.976e-06	0.0356245
cg15593298	0.0263005	1.29109e-05	0.0480253
cg16166796	0.0157468	2.97276e-06	0.0270484
cg16480692	0.0323952	1.25518e-05	0.0480253
cg16867657	0.0179957	1.92198e-06	0.0233103
cg17280346	0.0206413	3.58995e-06	0.028866
cg17861230	0.022075	5.13761e-06	0.0330069
cg18327056	0.012441	1.33038e-05	0.0480253
cg19060970	0.0196647	1.35841e-05	0.0480253
cg19291355	0.0238717	2.09392e-06	0.0233542
cg19702785	0.0185838	2.18722e-06	0.0236324
cg20442599	0.0250609	3.38705e-07	0.00780722
cg20585869	0.0241331	4.43248e-06	0.031977
cg21638161	0.026158	7.09308e-08	0.00452663
cg21851672	0.0100036	4.10797e-06	0.0315632
cg22263131	0.0135933	1.36123e-05	0.0480253
cg22454769	0.0224499	2.78735e-06	0.0268753
cg22484737	0.0138763	7.40632e-06	0.0390368
cg22517995	0.0158161	6.96116e-07	0.0126676
cg22552139	-0.00855726	1.07082e-05	0.0457088
cg22557662	0.0208881	3.31347e-06	0.0286411
cg22995692	0.0163882	1.94032e-06	0.0233103
cg23091758	0.0213133	7.14545e-06	0.0390368
cg23136139	0.0154075	5.32305e-06	0.0334629
cg23368787	0.0184603	8.59013e-07	0.0135685
cg23497383	0.0294072	8.22989e-06	0.0412393
cg23553442	0.0126337	4.85161e-06	0.0330069
cg23606718	0.0221196	9.16488e-07	0.0137773
cg23998119	0.0131037	1.35889e-05	0.0480253
cg24724428	0.0306962	6.85414e-08	0.00452663
cg24772753	0.0208084	1.14948e-05	0.047314
cg24809973	0.021765	7.45165e-06	0.0390368
cg25124276	0.0299713	4.31046e-07	0.00931473
cg25148589	0.0178634	1.95515e-06	0.0233103
cg25287474	0.0170515	8.13744e-06	0.0412393
cg27235148	0.0133246	1.39832e-05	0.0488355
