# Supplementary material for: DNA methylation age is not affected in psoriatic skin tissue
Source: Clin Epigenetics. 2018 Dec 27;10:160. doi: 10.1186/s13148-018-0584-y (PMC6307188; doi:10.1186/s13148-018-0584-y)
Supplement: Supplementary file 2 — Table S2. Five hundred and eighty-eight CpGs significantly associated with age in PN. (XLSX 46 kb) [file 13148_2018_584_MOESM2_ESM.xlsx]

## Sheet: PN, 588
Table S2 588 CpGs significantly associated with age in PN
CpG_sites	coef_PN	Pcoef_PN	FDR_PN
cg00039627	0.0261936	7.12377e-05	0.0443145
cg00065935	0.0199933	6.8571e-08	0.000417556
cg00091633	0.0158	3.44337e-06	0.00636161
cg00105628	0.0175121	1.80245e-07	0.000930155
cg00220102	0.0261741	1.57114e-06	0.00396323
cg00241076	0.0145578	4.71613e-05	0.0346203
cg00246386	0.0271918	5.10879e-07	0.00187913
cg00292135	0.0306831	1.33333e-05	0.0153772
cg00346208	0.0331468	3.09534e-06	0.00601248
cg00384539	0.0326381	1.32166e-06	0.0035424
cg00481951	0.0208489	5.55747e-05	0.0382484
cg00503383	0.0279678	2.71772e-06	0.00564922
cg00511674	0.013915	3.44668e-06	0.00636161
cg00575005	0.0235947	5.28007e-05	0.0369627
cg00613752	0.0156411	4.09664e-05	0.0320458
cg00637687	0.0194565	3.32752e-05	0.0285484
cg00642460	0.0330994	2.8239e-06	0.00574336
cg00664406	0.0258307	6.88373e-08	0.000417556
cg00699993	0.0364574	1.52156e-09	4.04681e-05
cg00702638	0.0390392	4.98104e-09	7.48786e-05
cg00735667	0.0294643	4.03856e-05	0.0318695
cg00764612	0.0236642	7.11394e-05	0.0443145
cg00869989	0.0161643	5.79443e-05	0.0391297
cg00884093	0.030149	9.22561e-07	0.0028998
cg01138867	0.0210638	6.36676e-06	0.00940737
cg01281911	0.0314028	1.14024e-06	0.00332185
cg01323777	0.0281473	3.45907e-06	0.00636161
cg01363714	0.0243675	1.09283e-06	0.00328564
cg01428589	0.031877	1.1717e-07	0.000686641
cg01583131	0.0147359	7.50214e-05	0.0455068
cg01625087	0.0192316	8.06809e-05	0.0482624
cg01829241	0.0249601	1.06428e-05	0.0132844
cg01856162	0.0276367	2.75347e-06	0.00566678
cg01867395	0.0229344	1.27991e-06	0.00348451
cg02010196	0.0232919	7.06977e-05	0.0443062
cg02036261	0.0207317	5.98828e-05	0.0398933
cg02067712	0.0135851	7.84538e-05	0.047175
cg02078690	0.0155966	4.59159e-05	0.0340677
cg02091109	0.0164969	1.14937e-05	0.0139557
cg02091185	0.0342045	3.15671e-06	0.00609744
cg02093112	0.021854	4.78467e-05	0.0346816
cg02346342	0.0173119	1.80624e-05	0.0188675
cg02367696	0.0134068	5.94588e-05	0.0397641
cg02391713	0.0213775	4.94096e-05	0.035443
cg02397768	0.0201913	4.14623e-06	0.0071322
cg02457680	0.0358454	5.37269e-06	0.00844374
cg02473540	0.0241323	7.49644e-05	0.0455068
cg02519751	0.0197142	6.91438e-06	0.00983814
cg02571816	0.0263396	1.78632e-06	0.00417314
cg02611848	0.0248811	1.15028e-05	0.0139557
cg02623400	0.0260033	1.19805e-06	0.00333352
cg02629106	0.0171969	6.60788e-07	0.00226207
cg02699218	0.0292638	2.81612e-10	1.45376e-05
cg02760031	0.02521	7.77566e-06	0.0106263
cg02763536	0.0261133	9.54124e-06	0.0124487
cg02773945	0.0200334	1.34313e-05	0.0153772
cg02812891	0.0323582	7.33223e-06	0.0103055
cg02863489	0.0209207	4.62444e-05	0.034238
cg02891686	0.0153009	6.73027e-05	0.0430132
cg02914422	0.0203438	3.96312e-05	0.0313561
cg02970836	0.0288701	4.73562e-05	0.0346438
cg02987928	0.0280989	1.12e-05	0.0138301
cg03009240	0.0163991	4.63554e-05	0.0342468
cg03171770	0.0310886	8.33867e-05	0.0493685
cg03200166	0.0303294	2.66223e-07	0.00121023
cg03364108	0.0301571	1.47083e-06	0.00379511
cg03365733	0.00933637	6.25717e-05	0.0410985
cg03389653	0.0234971	1.08235e-06	0.00328268
cg03400374	0.03127	2.06156e-06	0.00462852
cg03588039	0.0204855	7.27401e-05	0.0447511
cg03646916	0.0266283	1.73927e-07	0.000911149
cg03679504	0.0218872	5.71989e-05	0.0387778
cg03679521	0.0255769	3.5936e-05	0.029804
cg03771840	0.0205023	2.10108e-07	0.00105283
cg03774514	0.0359382	3.47791e-05	0.0292579
cg03817667	0.0264256	5.76319e-06	0.00881625
cg03844506	0.0275627	3.168e-08	0.000254732
cg03949391	0.0280971	3.10156e-05	0.0272869
cg04038179	0.0103466	3.08377e-05	0.0271996
cg04115659	0.0241584	5.11497e-05	0.0364642
cg04118306	0.0339803	8.41588e-11	7.1762e-06
cg04140663	0.0210359	1.57628e-06	0.00396323
cg04154027	0.0211264	7.07355e-05	0.0443062
cg04168670	0.0137826	4.10804e-05	0.0320624
cg04265051	0.0125523	7.20319e-05	0.0445532
cg04275027	0.0225554	1.20517e-06	0.00333352
cg04295144	0.032683	2.20954e-08	0.000206475
cg04330371	0.02325	6.78819e-07	0.00227992
cg04352272	0.0269172	7.68181e-05	0.0464337
cg04359418	0.0126357	6.71693e-05	0.0430074
cg04652097	0.0283579	7.49836e-05	0.0455068
cg04675542	0.0200344	2.44965e-05	0.0235926
cg04738965	0.0302298	8.87665e-07	0.00284179
cg04749646	0.015243	1.03502e-05	0.013027
cg04894619	0.0208523	8.57388e-06	0.0114901
cg04905434	0.0322403	2.55899e-08	0.000231778
cg04965050	0.0206161	2.98308e-05	0.0265144
cg05057720	0.0316526	2.10047e-05	0.0211118
cg05080154	0.0205047	2.46873e-05	0.0236497
cg05344430	0.0224622	6.2154e-05	0.0409332
cg05368740	0.0214134	1.45267e-05	0.01615
cg05513455	0.0187443	1.12883e-05	0.0138895
cg05637536	0.0291757	1.02713e-05	0.013027
cg05650846	0.0102759	7.17097e-06	0.0101199
cg05733135	0.0220938	2.1857e-05	0.0216536
cg05764839	0.0122358	3.065e-06	0.00601248
cg05870739	0.013164	4.33319e-05	0.0331463
cg05888175	0.0100861	1.41311e-05	0.0158119
cg05934682	0.0141132	6.10252e-05	0.0404984
cg05937737	0.0239953	6.69126e-06	0.00967131
cg05991454	0.0308007	2.6952e-07	0.00121023
cg06062984	0.0231221	1.5055e-07	0.000844312
cg06110297	0.022058	1.56551e-07	0.000844312
cg06268694	0.0291347	2.07781e-07	0.00105283
cg06279276	0.03665	2.89353e-09	5.55803e-05
cg06303238	0.0210564	3.73748e-07	0.00152514
cg06335867	0.0316354	1.11805e-06	0.00332185
cg06360427	0.0304806	6.51514e-05	0.0419484
cg06364315	0.0248625	3.64551e-05	0.0301542
cg06372962	0.0150702	4.25075e-05	0.0327329
cg06383163	0.020556	1.03612e-05	0.013027
cg06391982	0.0169734	5.5336e-05	0.0381888
cg06424065	0.032	4.23999e-07	0.00164718
cg06445348	0.0215056	7.71375e-05	0.0464706
cg06452665	0.0224829	5.17402e-05	0.0366188
cg06522288	0.0135545	2.65261e-05	0.0245448
cg06558014	0.0268306	8.00992e-05	0.0479975
cg06567373	0.0166173	3.7033e-05	0.0302562
cg06572160	0.039112	3.73741e-09	6.15343e-05
cg06637517	0.0283327	3.34292e-05	0.0286095
cg06645033	0.028148	2.81769e-08	0.000237616
cg06724588	0.024475	3.3691e-06	0.00636161
cg06730678	0.0214518	8.63949e-06	0.0115137
cg06782035	0.025604	5.19378e-05	0.0366482
cg06783737	0.0331041	2.99358e-05	0.0265395
cg06829968	0.0177256	6.99734e-05	0.0442294
cg06912922	0.011843	7.0724e-05	0.0443062
cg06966811	0.0193673	1.87833e-06	0.00430092
cg06980387	0.013348	5.01274e-05	0.0358835
cg07057579	0.0169487	5.911e-06	0.00892466
cg07060551	0.016395	2.83782e-05	0.0256355
cg07085827	0.0303841	6.49841e-05	0.0419188
cg07143532	0.0213158	4.51333e-06	0.00745515
cg07171111	0.0227026	1.69891e-05	0.0180186
cg07243161	0.0202806	4.06075e-05	0.0319095
cg07340580	0.0161728	3.24357e-05	0.0281071
cg07363880	0.0165561	1.67752e-05	0.0178463
cg07437373	0.0232619	2.01173e-06	0.00454616
cg07489048	0.0290283	3.19426e-07	0.00136349
cg07544187	0.0461216	8.43149e-08	0.000502623
cg07553761	0.0273565	4.75567e-07	0.00176805
cg07573727	0.0184126	1.66194e-05	0.0177532
cg07581732	0.021271	6.16832e-05	0.0407785
cg07584066	0.0255101	7.97259e-06	0.0107678
cg07639489	0.0131932	6.12598e-05	0.0405762
cg07640648	0.0195733	1.42733e-06	0.00371055
cg07676859	0.0421207	3.43013e-06	0.00636161
cg07695835	0.0252462	3.92858e-05	0.0311541
cg07785717	0.0165484	2.66594e-05	0.0245448
cg07806886	0.0317241	1.16252e-06	0.00332185
cg07883457	0.0259531	3.79157e-05	0.0304871
cg08039116	0.0189525	6.90666e-05	0.0438165
cg08062484	0.0145009	4.3185e-05	0.0331305
cg08073882	0.0224127	1.97405e-05	0.0201204
cg08160331	0.0198483	2.54784e-05	0.024069
cg08169949	0.0210016	2.14944e-05	0.0214171
cg08184652	0.0146323	4.4455e-05	0.0337072
cg08200869	0.0125295	4.74966e-05	0.0346438
cg08242232	0.049135	2.93003e-05	0.0263134
cg08288811	0.0178392	3.88273e-05	0.0310038
cg08289130	0.0219137	6.83159e-05	0.0435801
cg08358803	0.0231014	1.40394e-05	0.0158119
cg08362785	0.00653881	5.29996e-05	0.0370197
cg08368654	0.0193814	2.84713e-05	0.0256355
cg08377398	0.0336066	1.80181e-05	0.0188675
cg08445802	0.026021	5.75283e-08	0.000382511
cg08490115	0.0262531	4.74598e-05	0.0346438
cg08509172	0.0179672	3.57436e-05	0.029804
cg08616061	0.0148919	2.14347e-05	0.0214171
cg08715791	0.0159274	4.32541e-06	0.00731644
cg08718490	0.0186877	3.92007e-06	0.00684533
cg08781728	0.0176889	2.95568e-06	0.00590713
cg08889009	0.0209925	7.48608e-05	0.0455068
cg08898253	0.021714	2.79535e-05	0.0253675
cg08992872	0.0191134	2.85871e-07	0.00125115
cg09017434	0.0545603	2.14864e-06	0.0047019
cg09105193	0.0197273	3.68724e-05	0.0302562
cg09295081	0.0212112	5.71816e-05	0.0387778
cg09438147	0.0172275	3.86106e-07	0.00153445
cg09442654	0.0254013	1.17997e-05	0.0141745
cg09515953	0.0216783	6.31333e-05	0.0412637
cg09547767	0.0237512	7.7148e-05	0.0464706
cg09578475	0.0331097	4.04644e-05	0.0318695
cg09633604	0.0218696	1.40293e-05	0.0158119
cg09655403	0.0237159	3.2645e-05	0.0281684
cg09676860	0.0278809	3.54123e-11	7.1762e-06
cg09788416	0.0265178	1.58683e-05	0.0172532
cg09793172	0.0218963	2.97954e-05	0.0265144
cg09799983	0.0466899	6.7919e-07	0.00227992
cg09854734	0.0207526	1.19983e-06	0.00333352
cg09896412	0.0201726	2.31675e-05	0.0226919
cg09941452	0.0154343	5.96114e-05	0.0397892
cg09969277	0.0228958	1.19186e-05	0.0142099
cg09984392	0.0161582	7.2961e-05	0.0448072
cg10166283	0.0271642	4.48848e-05	0.0338105
cg10172584	0.0157906	3.43898e-05	0.0290718
cg10186366	0.0138433	7.41101e-05	0.0454323
cg10286969	0.0359073	1.63825e-08	0.000177009
cg10298052	0.0216324	1.29006e-05	0.0152206
cg10320659	0.0392311	1.8781e-09	4.1947e-05
cg10387551	0.0254495	7.01266e-05	0.0442454
cg10440011	0.0123256	5.61646e-05	0.0384536
cg10530883	0.0364437	1.53344e-07	0.000844312
cg10548038	0.0295421	2.77074e-08	0.000237616
cg10548492	0.0182268	6.65211e-06	0.00967131
cg10604476	0.0367	7.48979e-05	0.0455068
cg10702770	0.0209792	1.20219e-05	0.0142839
cg10721834	0.0260338	6.36052e-05	0.0413377
cg10729426	0.0319329	4.31527e-07	0.0016578
cg10755058	0.0291745	7.24517e-05	0.0446531
cg10795666	0.0400954	5.42908e-08	0.000375424
cg10800464	0.0194772	2.47126e-05	0.0236497
cg10804656	0.0328508	9.33297e-09	0.000124112
cg10848272	0.0198185	1.84698e-05	0.0191771
cg10904109	0.0239141	2.55815e-07	0.00117932
cg10906284	0.0247558	2.3128e-06	0.00499787
cg10943458	0.0293609	1.36637e-08	0.000157476
cg11021940	0.0139219	7.24104e-05	0.0446531
cg11051055	0.0194844	2.53663e-05	0.0240607
cg11063729	0.0138263	7.43163e-05	0.045478
cg11071401	0.0196157	6.07171e-09	8.74714e-05
cg11139646	0.0283303	2.33508e-05	0.0227765
cg11145412	0.0101216	4.54062e-05	0.0339813
cg11204212	0.0162126	5.8137e-06	0.00881625
cg11215976	0.0144325	3.73446e-05	0.0302562
cg11229185	0.0195571	3.6217e-06	0.00655609
cg11236526	0.0262761	4.84764e-05	0.0350183
cg11258089	0.014644	2.5835e-05	0.0242074
cg11354629	0.018999	2.84347e-05	0.0256355
cg11413039	0.0237355	3.43228e-05	0.0290718
cg11468148	0.0131692	4.32154e-05	0.0331305
cg11528328	0.0229094	4.37504e-05	0.0333854
cg11615607	0.0334489	4.58337e-08	0.000330148
cg11697427	0.0174473	2.98293e-05	0.0265144
cg11705975	0.0253784	3.81557e-08	0.000286792
cg11723801	0.0291962	4.48315e-05	0.0338105
cg11788234	0.0196794	9.04865e-06	0.0119196
cg11969213	0.0151511	2.58327e-05	0.0242074
cg12060499	0.0235296	2.58155e-05	0.0242074
cg12109823	0.0251262	6.26428e-05	0.0410985
cg12134633	0.0230715	6.00097e-06	0.00894759
cg12161228	0.0452548	1.55817e-05	0.0170611
cg12170314	0.0214232	1.66362e-05	0.0177532
cg12198813	0.0153651	4.68393e-05	0.0344571
cg12200038	0.0324564	5.26068e-07	0.00191463
cg12346592	0.0283489	4.34695e-06	0.00731644
cg12348202	0.0374247	1.58042e-07	0.000844312
cg12377139	0.022664	5.12883e-05	0.0364878
cg12412079	0.0194181	2.10795e-05	0.0211255
cg12421755	0.0215892	3.81631e-06	0.0067168
cg12492885	0.0250077	5.81284e-06	0.00881625
cg12528056	0.0313805	5.18657e-06	0.00830219
cg12563644	0.029904	4.40813e-06	0.00736292
cg12589298	0.0173916	2.70917e-06	0.00564922
cg12595013	0.0300718	1.61999e-05	0.0173949
cg12597389	0.0364379	1.61472e-05	0.0173924
cg12630082	0.024507	1.40528e-05	0.0158119
cg12647302	0.0134326	5.8718e-05	0.0394495
cg12764034	0.0198079	1.97856e-05	0.0201204
cg12764221	0.0186267	1.91723e-05	0.0197877
cg12816961	0.0230954	3.04053e-05	0.0268868
cg12827530	0.0201891	4.90831e-05	0.0353555
cg12828075	0.0223955	1.14142e-06	0.00332185
cg12934382	0.0421419	6.09574e-08	0.0003903
cg12976582	0.0151924	7.89478e-07	0.00257514
cg13071185	0.0156001	1.57069e-05	0.0171316
cg13087761	0.0205884	3.71279e-06	0.00665134
cg13139972	0.0290151	5.44641e-06	0.00852087
cg13198321	0.0246491	1.3016e-06	0.00351587
cg13201808	0.0166358	1.95749e-05	0.0200833
cg13209481	0.0192479	2.097e-06	0.00467769
cg13246235	0.0330582	1.58184e-06	0.00396323
cg13320138	0.0135058	4.77805e-05	0.0346816
cg13327545	0.0250959	8.99293e-07	0.0028526
cg13358636	0.0300107	7.61073e-05	0.0460846
cg13377102	0.01961	1.15564e-05	0.0139708
cg13434842	0.0297782	8.65813e-06	0.0115137
cg13448753	0.0297034	2.13929e-06	0.0047019
cg13454226	-0.029248	1.13764e-05	0.0139483
cg13473356	0.0192755	2.65893e-05	0.0245448
cg13536308	-0.0221447	5.68168e-05	0.0387429
cg13570972	0.0248225	1.7814e-09	4.1947e-05
cg13582816	0.0177566	4.65198e-05	0.034295
cg13790603	0.0180176	5.17901e-05	0.0366188
cg13806070	0.0331948	1.52438e-06	0.00390414
cg13902210	0.0361871	3.94624e-08	0.000290303
cg13914083	0.0184517	3.39305e-06	0.00636161
cg13933080	0.0204698	3.6578e-05	0.0301837
cg13954457	0.0317343	1.34493e-08	0.000157476
cg13962212	0.0195777	5.2811e-05	0.0369627
cg14001664	0.0331629	3.01658e-08	0.000248331
cg14015441	0.0216877	3.51797e-05	0.0295163
cg14088357	0.0213868	7.16089e-06	0.0101199
cg14160518	0.025364	1.68277e-06	0.00402625
cg14176752	0.0209337	2.67395e-05	0.0245448
cg14189141	0.028937	1.60226e-06	0.00398552
cg14288483	0.0106597	6.92955e-05	0.0438812
cg14306734	0.0237338	1.15361e-06	0.00332185
cg14326196	0.0307484	8.55851e-06	0.0114901
cg14336011	0.0126549	2.41283e-05	0.0233029
cg14361409	0.0203606	6.34672e-05	0.0413259
cg14361627	0.0224174	4.4195e-05	0.0335836
cg14409810	0.0186586	1.33686e-05	0.0153772
cg14507337	0.0227474	1.58727e-07	0.000844312
cg14633456	0.0227165	4.43321e-07	0.00167214
cg14692377	0.0262261	1.18069e-05	0.0141745
cg14716990	0.0327313	4.57514e-06	0.0074821
cg14724749	0.0223083	8.38619e-05	0.0493961
cg14882054	0.0214945	2.24368e-05	0.0221645
cg14920289	0.018257	4.2417e-05	0.0327329
cg14944944	0.0282651	2.4761e-05	0.0236497
cg15044957	0.0233323	2.60232e-05	0.0243178
cg15084543	0.0268047	7.12615e-05	0.0443145
cg15174623	0.0192586	1.18716e-05	0.014203
cg15197065	0.0227483	9.70148e-06	0.012563
cg15205547	0.0211268	6.77851e-06	0.00972486
cg15222899	0.0315033	2.41551e-07	0.00115996
cg15255455	0.0157947	3.79724e-06	0.0067168
cg15341124	0.0224315	2.20934e-07	0.00109126
cg15400655	0.0173349	1.40948e-05	0.0158119
cg15415452	0.0234901	1.11102e-05	0.0137685
cg15427886	0.0281831	1.5254e-05	0.0167966
cg15447787	0.0255496	3.71601e-05	0.0302562
cg15448975	0.0176394	3.74942e-07	0.00152514
cg15452970	0.0141332	3.6797e-08	0.000286792
cg15541630	0.0180168	2.00397e-05	0.0202596
cg15552843	0.0311691	1.00789e-05	0.0129067
cg15593298	0.0320256	4.5526e-05	0.0339973
cg15611336	0.0191737	3.11794e-05	0.0273613
cg15618978	0.0257741	1.00702e-06	0.00310877
cg15707093	0.0231298	4.58768e-06	0.0074821
cg15852312	0.0350574	2.42079e-06	0.00513494
cg15867079	0.0178614	1.66396e-06	0.00402625
cg15916399	0.034115	2.16818e-06	0.00471481
cg15951188	0.0150583	3.21606e-05	0.0279388
cg15979173	0.0208735	2.98879e-06	0.00593898
cg16009734	0.0156721	4.53546e-05	0.0339813
cg16020747	0.0316313	3.7366e-05	0.0302562
cg16038120	0.0204677	3.08783e-06	0.00601248
cg16072688	0.0126693	1.28134e-05	0.0151721
cg16108230	0.0200151	3.7286e-05	0.0302562
cg16117799	0.0170023	2.53589e-07	0.00117932
cg16139202	0.0217229	2.33857e-05	0.0227765
cg16171281	0.0127685	5.77196e-05	0.0390543
cg16195091	0.0216239	1.83065e-08	0.000186163
cg16208357	0.0302695	1.45945e-05	0.0161734
cg16295725	0.0389706	6.13257e-06	0.00910024
cg16419235	0.0223582	6.09531e-08	0.0003903
cg16435923	0.010867	6.43464e-07	0.00223248
cg16462462	0.0191884	4.52941e-05	0.0339813
cg16480692	0.0432621	1.18766e-06	0.00333352
cg16498194	0.0130393	3.26693e-05	0.0281684
cg16513459	0.0212401	8.0928e-05	0.0483266
cg16620526	0.0180984	1.35992e-05	0.015518
cg16692735	0.0297171	7.90152e-06	0.010742
cg16705627	0.0262108	4.74608e-06	0.00770409
cg16713168	0.0126289	2.7294e-05	0.0248997
cg16733705	0.0179877	4.11143e-06	0.0071322
cg16771578	0.0200615	8.25927e-05	0.0489823
cg16776065	0.0246742	1.44871e-05	0.01615
cg16783744	0.0251849	1.76183e-05	0.0185719
cg16867657	0.0274182	1.46935e-08	0.000163882
cg16909962	0.0323515	4.67459e-09	7.34661e-05
cg16962008	0.0189127	2.68478e-05	0.0245574
cg16968985	0.0155443	3.42138e-05	0.0290651
cg16969368	0.0182225	1.55929e-05	0.0170611
cg17007640	0.0248494	7.60784e-07	0.00250517
cg17032564	0.0135057	5.67553e-05	0.0387429
cg17105755	0.0143536	1.50707e-05	0.0166478
cg17117277	0.025442	7.76669e-06	0.0106263
cg17280346	0.0236083	4.31784e-06	0.00731644
cg17335199	0.0150718	7.19908e-05	0.0445532
cg17403609	0.0193992	6.70815e-06	0.00967131
cg17429000	0.0209426	1.97632e-05	0.0201204
cg17484671	0.0265142	3.012e-07	0.00130176
cg17495912	0.0341726	3.80888e-07	0.00153132
cg17508591	0.0154808	3.35812e-05	0.0286143
cg17536595	0.0279265	1.69697e-08	0.000177798
cg17579667	0.0181236	9.06673e-06	0.0119196
cg17580935	0.0390021	1.15036e-05	0.0139557
cg17603689	0.0194819	5.35716e-07	0.00192943
cg17691880	0.0142603	5.87602e-05	0.0394495
cg17741501	0.0294763	5.15215e-05	0.0365785
cg17807479	0.0233904	4.87674e-06	0.00786457
cg17861230	0.0386292	6.8689e-10	2.63883e-05
cg17922359	0.0219525	4.52804e-06	0.00745515
cg18016194	0.0191263	2.14815e-06	0.0047019
cg18104919	0.0249755	1.23458e-08	0.000157092
cg18136932	0.0348895	6.85694e-10	2.63883e-05
cg18192083	0.0187095	5.69233e-05	0.0387429
cg18197392	0.0277712	5.63563e-07	0.0020088
cg18247055	0.0390429	9.63506e-06	0.0125239
cg18274480	0.0158936	1.8393e-05	0.019155
cg18279094	0.0379482	1.27217e-08	0.000157092
cg18325439	0.0178886	5.89268e-05	0.0394847
cg18327056	0.0180874	3.82704e-06	0.0067168
cg18356785	0.0197628	8.37896e-05	0.0493961
cg18468088	0.0201695	4.09364e-05	0.0320458
cg18500300	0.013227	5.49883e-06	0.00852573
cg18770350	0.0339903	1.86396e-05	0.0192955
cg18898125	0.020661	8.0203e-07	0.00259163
cg19060970	0.0260143	1.80158e-06	0.00418056
cg19230755	0.0374877	1.01708e-09	3.51658e-05
cg19235339	0.0242654	3.37278e-06	0.00636161
cg19291355	0.0264858	1.60076e-05	0.0173501
cg19332452	0.0141704	1.32669e-05	0.0153772
cg19381811	-0.0232067	6.34674e-05	0.0413259
cg19401340	0.0195152	6.18667e-05	0.0408217
cg19414591	0.0188212	4.58966e-05	0.0340677
cg19416570	0.020492	3.73188e-05	0.0302562
cg19592277	0.0153949	2.25826e-05	0.022245
cg19759366	0.0205985	4.12201e-05	0.032099
cg19788741	0.0236342	1.76036e-06	0.00414046
cg19839825	0.0178169	2.72859e-06	0.00564922
cg19873496	0.00740727	3.82949e-05	0.0307206
cg19897071	0.0150448	6.6235e-05	0.0424878
cg19904058	0.0281343	3.90712e-05	0.0310551
cg19915738	0.0306982	6.71321e-06	0.00967131
cg19922137	0.0481827	2.61439e-08	0.000231778
cg19925849	0.0269683	5.31224e-06	0.00844374
cg19947104	0.0245089	5.48366e-06	0.00852573
cg19978312	0.0231823	8.19538e-05	0.0486869
cg19989295	0.0185021	7.90555e-05	0.0474543
cg20049415	0.0197743	5.82894e-05	0.039286
cg20113824	0.0151365	1.93681e-06	0.00440564
cg20192747	0.0245352	2.64159e-05	0.0245448
cg20194314	0.0203874	1.34043e-05	0.0153772
cg20219381	0.0233182	5.53177e-06	0.00853852
cg20273670	0.0215113	1.7142e-05	0.0181251
cg20312205	0.0279598	6.45687e-07	0.00223248
cg20318166	0.0281547	5.34936e-06	0.00844374
cg20361154	0.0424211	6.34306e-07	0.00223248
cg20426994	0.0173365	4.14255e-06	0.0071322
cg20442599	0.0326339	2.94324e-10	1.45376e-05
cg20449685	0.0314261	2.7755e-05	0.0252536
cg20482698	0.0244462	3.52251e-06	0.00644401
cg20491914	0.0162545	1.03128e-05	0.013027
cg20531550	0.0178832	2.44421e-06	0.005153
cg20585869	0.0357808	2.33497e-07	0.00113708
cg20661138	0.0186824	3.18045e-05	0.027758
cg20666917	0.0159729	3.18723e-05	0.027758
cg20711812	0.0258359	1.23337e-06	0.00338447
cg20779964	0.0319242	8.1713e-05	0.0486274
cg20945085	0.0165496	1.0168e-05	0.0129728
cg21039708	0.0210405	7.58207e-06	0.0104443
cg21056706	0.0182039	3.71337e-05	0.0302562
cg21159778	0.0225991	5.33277e-05	0.0371422
cg21186299	0.0279905	1.31438e-05	0.0153531
cg21229268	0.0191337	1.67877e-06	0.00402625
cg21270860	0.01398	3.75075e-05	0.0302998
cg21355828	0.0273679	1.64618e-06	0.00402625
cg21399057	0.0117482	5.37122e-05	0.0372167
cg21399832	0.0298916	2.31002e-05	0.0226903
cg21474897	0.0225721	5.25838e-05	0.0369532
cg21483700	0.0170561	7.05387e-05	0.0443062
cg21485906	0.022268	7.12976e-07	0.00237032
cg21638161	0.0275819	1.04618e-06	0.00320105
cg21694941	0.0265273	5.74945e-08	0.000382511
cg21834207	0.0348606	3.28338e-09	5.97494e-05
cg21871952	0.0131417	6.4231e-05	0.0416661
cg22084642	0.0137064	6.61442e-06	0.00967131
cg22092811	0.0366289	5.04356e-05	0.0360294
cg22158769	0.0328181	1.29423e-05	0.0152206
cg22196260	0.0203781	3.78142e-05	0.0304764
cg22282410	0.0195343	3.58609e-05	0.029804
cg22374057	0.0259023	5.22976e-05	0.036827
cg22454769	0.0366744	1.03776e-10	7.1762e-06
cg22491141	0.0232309	3.36003e-05	0.0286143
cg22507154	0.0346355	3.52571e-05	0.0295163
cg22534145	0.033166	8.95805e-06	0.0118669
cg22546696	0.0221608	6.84961e-05	0.0436146
cg22562942	0.0214899	2.77602e-06	0.00567939
cg22600868	0.0172827	5.95914e-06	0.00894759
cg22620221	0.0266187	8.15591e-05	0.0486195
cg22633280	0.0285828	4.23452e-05	0.0327329
cg22635008	0.0209886	1.77615e-05	0.018666
cg22706610	0.016354	1.15295e-06	0.00332185
cg22718636	0.0232438	2.53706e-05	0.0240607
cg22746058	0.0152733	1.93674e-05	0.0199295
cg22747746	0.0166585	6.59834e-05	0.0424051
cg22995692	0.0197364	2.15783e-08	0.000206475
cg23005885	0.0208044	3.87646e-05	0.0310038
cg23045594	0.0229991	4.58488e-05	0.0340677
cg23091758	0.0391836	7.90861e-11	7.1762e-06
cg23115387	0.02129	2.45747e-07	0.00116394
cg23208513	0.0230281	3.59455e-05	0.029804
cg23223933	0.0189905	9.27816e-06	0.0121513
cg23254393	0.0166789	3.60035e-06	0.00655175
cg23290344	0.0315271	1.34173e-05	0.0153772
cg23302649	0.018724	2.94892e-05	0.0264144
cg23331484	0.0325389	2.38812e-09	4.85706e-05
cg23350904	0.0171597	4.92633e-05	0.0354115
cg23368787	0.0308292	6.62535e-11	7.1762e-06
cg23465427	0.00820435	6.44793e-05	0.0417489
cg23479922	0.0641582	3.68404e-07	0.00152514
cg23558842	0.0261387	4.47824e-05	0.0338105
cg23606718	0.0290809	1.16371e-09	3.6578e-05
cg23664334	0.00888668	5.56436e-05	0.0382484
cg23684249	0.0282002	3.47051e-05	0.0292579
cg23725321	0.0275684	7.36859e-06	0.0103113
cg23746497	0.027584	5.46085e-05	0.0377621
cg23847712	0.0291992	7.92243e-06	0.010742
cg23889391	0.0331934	1.38081e-06	0.00367246
cg23934731	0.0226475	3.41422e-06	0.00636161
cg23995914	0.0323866	1.95674e-08	0.0001933
cg23998119	0.0199668	1.41973e-06	0.00371055
cg24013620	0.0199091	8.37721e-05	0.0493961
cg24033558	0.0496644	2.89324e-06	0.00583196
cg24079702	0.0324268	7.40356e-09	0.000102392
cg24089600	0.0220045	2.9012e-06	0.00583196
cg24125828	0.0225138	6.5279e-08	0.000410371
cg24136205	0.0185657	1.60816e-05	0.0173758
cg24205914	0.0145991	4.89043e-06	0.00786457
cg24213719	0.0264089	1.00215e-05	0.012881
cg24221648	0.0247445	6.48144e-05	0.0418874
cg24257776	0.0167751	6.09686e-05	0.0404984
cg24263062	0.0200505	3.16356e-05	0.0276914
cg24275769	0.0163889	6.30207e-05	0.0412637
cg24360269	0.0156221	5.36178e-06	0.00844374
cg24369989	0.0171843	3.78536e-06	0.0067168
cg24425838	0.0271222	1.36498e-05	0.0155245
cg24497732	0.0153495	2.54001e-05	0.0240607
cg24524285	0.0249084	3.41461e-06	0.00636161
cg24613080	0.0285681	7.11714e-05	0.0443145
cg24721899	0.0493982	7.47847e-06	0.0103843
cg24724428	0.0360699	4.44932e-07	0.00167214
cg24766821	0.0354206	9.79323e-06	0.0126345
cg24772753	0.0323093	2.42072e-06	0.00513494
cg24809973	0.0271856	7.52624e-06	0.0104089
cg24849872	0.0213779	1.05242e-05	0.013184
cg24874350	0.0189632	1.26997e-07	0.000731829
cg24883265	0.0144725	4.38376e-05	0.0333854
cg24888989	0.0321667	3.46171e-09	5.98448e-05
cg24935332	0.0189932	4.44636e-06	0.00739107
cg24938830	0.0276159	3.73729e-07	0.00152514
cg25032595	0.0354189	3.75311e-08	0.000286792
cg25060172	0.0302305	4.02921e-07	0.00158308
cg25078444	0.0232946	5.60553e-05	0.0384536
cg25124276	0.0413262	5.31142e-08	0.000374784
cg25174438	0.0160409	5.34971e-05	0.0371422
cg25316339	0.0243954	4.35914e-06	0.00731644
cg25334393	0.0206793	2.6763e-05	0.0245448
cg25397922	0.0198143	7.17359e-05	0.0445294
cg25537993	0.0302935	1.09507e-05	0.0136196
cg25585712	0.0169877	4.18676e-05	0.03253
cg25682299	0.0116188	5.34852e-05	0.0371422
cg25707767	0.0220685	3.71039e-06	0.00665134
cg25743481	0.0237398	1.94113e-09	4.1947e-05
cg25778262	0.0256072	1.75367e-06	0.00414046
cg25950235	0.0155968	4.75941e-05	0.0346438
cg26078977	0.0270591	2.16842e-05	0.0215442
cg26158279	0.0204876	1.31371e-05	0.0153531
cg26292150	0.0161791	1.65917e-06	0.00402625
cg26333652	0.0275582	4.18301e-06	0.00715985
cg26345105	0.0165716	3.07803e-06	0.00601248
cg26381313	0.0210588	9.38647e-07	0.00292378
cg26458072	0.0264424	6.00383e-06	0.00894759
cg26492368	0.0301865	1.6885e-06	0.00402625
cg26522319	0.0225294	1.87704e-06	0.00430092
cg26595643	0.0266587	1.49419e-09	4.04681e-05
cg26673012	0.0339018	2.64727e-05	0.0245448
cg26782108	0.0213147	6.83842e-06	0.00977027
cg26792755	0.0222762	2.81328e-07	0.00124705
cg26814075	0.0183795	4.85137e-05	0.0350183
cg26820037	0.012898	1.98803e-05	0.0201574
cg26832294	0.0217997	1.39359e-06	0.00367815
cg26872137	0.0369786	5.63665e-06	0.00866173
cg26886462	0.0182432	2.38953e-05	0.0231425
cg27052113	0.0196121	3.2833e-05	0.0282391
cg27076454	0.0232379	8.43285e-05	0.0495864
cg27088072	0.0236077	6.43658e-06	0.00947008
cg27177554	0.0248342	6.89748e-05	0.0438165
cg27208903	0.0257259	2.37126e-05	0.02303
cg27252696	0.0373304	2.34075e-06	0.00502685
cg27317647	0.0165292	2.02676e-05	0.0204303
cg27392792	0.0381431	7.39607e-06	0.0103113
cg27569300	0.0212305	4.23139e-05	0.0327329
cg27664085	0.0214769	3.90193e-05	0.0310551
