# Supplementary material for: DNA methylation age is not affected in psoriatic skin tissue
Source: Clin Epigenetics. 2018 Dec 27;10:160. doi: 10.1186/s13148-018-0584-y (PMC6307188; doi:10.1186/s13148-018-0584-y)
Supplement: Supplementary file 3 — Table S3. Eight thousand and thirty-two CpGs significantly associated with age in PP. (XLSX 534 kb) [file 13148_2018_584_MOESM3_ESM.xlsx]

## Sheet: PP, 8,032
Table S3 8,032 CpGs significantly associated with age in PP
CpG_sites	coef_PP	Pcoef_PP	FDR_PP
cg00001583	0.0181198	3.05243e-08	2.18421e-05
cg00001747	0.0136905	0.00014359	0.011527
cg00002033	0.00801316	0.00089471	0.0418435
cg00006081	0.00841681	7.69578e-05	0.00732408
cg00008036	0.0113204	1.53254e-06	0.000410759
cg00012397	0.0106421	0.000116969	0.00991547
cg00017489	0.0101761	0.000299594	0.0195113
cg00021933	0.00840355	0.00114917	0.0495981
cg00024086	0.0101358	5.10449e-05	0.00544557
cg00025981	0.0140986	8.59661e-08	4.8052e-05
cg00026703	0.0103572	0.000794163	0.0386466
cg00027400	0.00780785	0.000322423	0.0206063
cg00030420	0.00779877	0.000981762	0.0444943
cg00032205	0.0159276	6.97622e-07	0.000232599
cg00034076	0.010213	2.79495e-05	0.0034912
cg00038736	0.0118215	9.02744e-05	0.00821941
cg00039627	0.0144208	4.67974e-07	0.000175302
cg00044245	0.00840692	0.000186071	0.0139312
cg00048759	0.00638456	1.4422e-06	0.000393875
cg00049047	0.00878342	0.00105134	0.0466032
cg00055679	0.0104543	1.42951e-06	0.000391336
cg00056074	0.0115201	3.35264e-05	0.00399031
cg00058879	0.0121293	1.12355e-06	0.000325353
cg00059225	0.0143359	2.64644e-08	1.9427e-05
cg00059374	0.0123464	0.000131796	0.0108317
cg00062245	0.0120866	2.189e-07	9.93246e-05
cg00063174	0.0137013	6.73685e-05	0.00665144
cg00064020	0.00816999	0.000559874	0.0302783
cg00064336	0.00741055	0.000877818	0.0413442
cg00065905	0.0115439	2.1614e-05	0.00288537
cg00065935	0.0195012	1.0565e-13	2.30357e-09
cg00067018	0.00956603	0.000451339	0.0261876
cg00068155	0.0126858	8.16319e-07	0.00026187
cg00073837	0.00808502	0.000623043	0.0326622
cg00083833	0.00670907	0.000629287	0.0329065
cg00091633	0.00856883	9.63495e-06	0.001607
cg00094518	0.0242671	1.05332e-11	5.51799e-08
cg00095976	0.0102337	7.25048e-05	0.00703147
cg00099869	0.00781911	0.000409727	0.0244502
cg00099976	0.0116934	1.03056e-05	0.00169112
cg00100012	0.00907242	4.48474e-05	0.00495994
cg00105628	0.0138303	5.17367e-07	0.000187829
cg00107187	0.0118535	1.43444e-07	7.1464e-05
cg00112685	0.00767087	0.00113704	0.0491663
cg00115654	0.0115148	1.10726e-05	0.00177752
cg00116092	0.0148988	9.91524e-09	9.19094e-06
cg00119279	-0.00804708	0.000582825	0.0311458
cg00123478	0.00951139	0.000100748	0.0088998
cg00124375	0.0144253	0.000468788	0.0268252
cg00127167	0.0178402	0.000340574	0.0214138
cg00130530	-0.00698008	0.000699907	0.0354156
cg00133595	0.0144189	0.000173183	0.0132182
cg00135497	0.0131681	8.60273e-08	4.8052e-05
cg00143249	0.00859618	0.000823551	0.0396311
cg00144186	0.00891413	0.000406911	0.0243326
cg00145253	0.0109038	1.80826e-06	0.000462435
cg00149947	0.0154855	2.13178e-08	1.64391e-05
cg00152008	0.00827677	0.000973213	0.0442345
cg00154357	0.013087	9.1209e-07	0.000281318
cg00157572	0.00972003	2.10471e-06	0.000516839
cg00157668	0.0145439	0.000428286	0.0252483
cg00158528	0.00879873	0.000975039	0.0442999
cg00162231	0.0129145	0.000158394	0.0123651
cg00166216	0.0108654	0.000235163	0.0164426
cg00169412	0.00907088	0.000142669	0.0114717
cg00172672	0.00950257	3.45549e-05	0.00407069
cg00172849	0.00896806	0.000149836	0.011874
cg00174428	0.0100479	0.00051487	0.0285881
cg00176709	0.0119425	5.74171e-06	0.00108779
cg00177388	0.00815736	0.000984902	0.0446016
cg00181125	0.00954053	0.000165185	0.0127684
cg00181439	0.00798102	0.000136297	0.0110934
cg00181834	0.00993522	3.93742e-06	0.000816172
cg00183186	0.0124279	0.000293989	0.0192618
cg00186529	0.00760538	0.00107144	0.0472408
cg00192136	0.0113304	5.34516e-05	0.00562247
cg00197517	0.00748731	0.000730639	0.0364217
cg00199007	0.0121551	1.38605e-05	0.00210744
cg00204501	0.0176963	2.77483e-05	0.00347484
cg00206356	0.00855769	0.000158163	0.0123499
cg00209038	0.0123564	8.92637e-05	0.00816487
cg00220102	0.0114136	0.000104083	0.00912911
cg00221745	0.010403	0.000519736	0.0287818
cg00231140	0.012503	0.000113309	0.00971412
cg00231389	0.00971101	0.000414879	0.0246809
cg00231528	-0.00960809	0.00104594	0.0465007
cg00241076	0.0124216	2.66447e-07	0.000113037
cg00244745	0.0114846	1.86593e-06	0.000471602
cg00246386	0.0228208	4.1334e-12	2.8905e-08
cg00249383	0.0114018	6.17366e-06	0.00114947
cg00249511	0.0172635	2.92733e-05	0.00360831
cg00251610	0.0103543	8.6885e-05	0.00799831
cg00252615	0.0109795	3.822e-06	0.000800565
cg00254681	0.00777326	0.000410626	0.0244953
cg00255368	0.00789712	6.85668e-05	0.00673882
cg00265826	-0.00907861	0.000591452	0.0314803
cg00272971	0.0115102	2.90479e-05	0.00358606
cg00273449	0.00819273	6.4938e-05	0.00647046
cg00275741	0.0106236	0.000508591	0.0283715
cg00281977	0.0187753	0.00014983	0.011874
cg00286125	0.0121815	0.000174265	0.0132903
cg00289546	0.0101674	0.000717869	0.0359353
cg00292001	0.00923884	1.98773e-05	0.002724
cg00292135	0.0311081	7.75829e-14	2.06343e-09
cg00292701	0.0102609	0.000103275	0.00907667
cg00295572	0.0174	1.55736e-06	0.000415757
cg00295794	0.0112455	0.000195099	0.0144215
cg00298065	0.00950509	0.000186419	0.0139482
cg00302494	0.0091264	5.50272e-05	0.00572206
cg00303541	0.0152221	2.75026e-06	0.000625188
cg00306090	0.00951905	0.000766531	0.0376892
cg00306311	0.00714565	0.000704617	0.0355343
cg00310215	0.0134243	0.000232039	0.0162701
cg00312553	0.0083874	0.000436226	0.0256072
cg00312921	0.0079258	0.000532874	0.029333
cg00316839	0.0112781	0.00013922	0.011244
cg00323305	0.0112971	0.000709489	0.0356864
cg00325968	0.00826382	0.000269353	0.0180822
cg00326127	0.00938063	0.000405916	0.0242983
cg00326231	-0.00959572	8.01257e-05	0.00753256
cg00331508	0.00777689	0.000712751	0.0357932
cg00333226	0.00876275	0.000441096	0.0258098
cg00333824	0.0110561	7.70698e-06	0.00135394
cg00335712	0.0170851	0.000138519	0.0112162
cg00336164	0.00980788	0.000236602	0.0164931
cg00336700	0.00876565	6.21058e-05	0.00626408
cg00339682	0.00753092	0.000366973	0.0225414
cg00343312	0.00760526	0.000796762	0.0387458
cg00344422	-0.00838857	0.000784917	0.0382829
cg00344443	0.0121026	0.000636638	0.0331655
cg00345443	0.0143867	0.000133404	0.0109197
cg00346208	0.0243742	5.68451e-10	9.94929e-07
cg00347798	0.00905689	0.000745537	0.0369565
cg00348762	0.00965812	0.000281331	0.0186414
cg00349895	0.0108886	0.000907537	0.0422698
cg00350942	0.00766734	0.000451009	0.0261769
cg00359604	0.0104711	0.000413335	0.0246103
cg00366531	0.00712994	0.000886338	0.0415587
cg00368636	0.0118938	2.42373e-06	0.000568529
cg00371418	0.00870521	0.000153588	0.0121183
cg00373376	0.0208427	0.000212953	0.0153129
cg00373707	0.0111863	0.000110791	0.00956462
cg00375457	0.00916933	0.000578435	0.0309738
cg00378510	0.0150513	1.06294e-05	0.00172872
cg00379720	0.0188858	8.39336e-07	0.000267718
cg00381755	0.0106725	0.000138338	0.0112068
cg00381829	0.00922273	0.000595261	0.0316295
cg00384539	0.0239305	4.65933e-08	3.12205e-05
cg00386408	0.0112434	0.000660791	0.0340442
cg00390775	0.0110228	0.000306164	0.0198286
cg00393798	0.0119983	1.25321e-05	0.00194917
cg00393837	0.011952	3.20285e-06	0.000701326
cg00394180	0.0116879	0.000700269	0.035417
cg00394316	0.0238847	9.16468e-10	1.46024e-06
cg00397986	0.0099004	0.000155598	0.0122214
cg00399483	0.0125322	8.91374e-07	0.000277403
cg00400733	0.00908333	9.754e-05	0.00868246
cg00405677	0.0101477	1.22794e-05	0.00191591
cg00406542	0.00952771	0.001136	0.0491323
cg00413617	0.0161827	9.97546e-06	0.00164835
cg00414384	0.0146002	7.60182e-06	0.00134031
cg00419702	0.0116	0.000483369	0.0274414
cg00423364	0.00895593	0.000756688	0.0373568
cg00437102	0.0141837	7.05785e-05	0.00688177
cg00439658	0.00819829	0.00115619	0.0498202
cg00441573	0.00662838	0.000948776	0.0435025
cg00445126	0.0120407	6.51413e-07	0.000220812
cg00450824	0.0201372	1.88906e-08	1.49805e-05
cg00452958	0.0079449	0.00105184	0.0466193
cg00456637	0.00854656	0.000632177	0.0330177
cg00457403	0.0118644	1.77855e-06	0.000456185
cg00458016	0.0161498	4.61456e-06	0.000918008
cg00458965	0.00732304	0.00084605	0.040326
cg00460776	0.00883282	0.000680175	0.0347631
cg00462994	0.0125654	6.37416e-07	0.000217456
cg00467420	0.00975351	5.45011e-06	0.0010411
cg00468146	0.0114296	0.000199782	0.0146657
cg00469856	0.0091396	0.000590816	0.031461
cg00471190	-0.00624416	0.000107239	0.00934199
cg00472801	0.0159603	6.0346e-07	0.000208648
cg00473179	0.0105008	7.84399e-05	0.00742223
cg00478361	0.0112087	0.000107691	0.00937191
cg00480389	0.0108928	8.11786e-05	0.00760025
cg00481644	0.00909458	5.56812e-05	0.00577097
cg00481951	0.019815	1.93168e-11	8.67382e-08
cg00484358	0.0075478	9.01099e-05	0.00821186
cg00489401	0.0150618	2.36356e-07	0.000103839
cg00490655	0.0122634	0.000751772	0.0371574
cg00491255	0.0118438	0.000168546	0.0129386
cg00494665	0.00651638	0.000849475	0.040439
cg00495860	0.018728	1.31977e-06	0.000368888
cg00500705	0.0101552	2.10782e-05	0.00283727
cg00503383	0.0171972	3.6892e-07	0.000145611
cg00505045	0.0102625	6.96602e-05	0.00681721
cg00508334	0.0103734	1.85632e-05	0.00259293
cg00509431	0.00972651	0.000869817	0.0410737
cg00511674	0.0131453	1.59447e-11	7.76054e-08
cg00515457	0.0122623	1.68531e-06	0.000439372
cg00516222	0.0106884	4.21067e-05	0.00473755
cg00525823	0.00975742	0.000144391	0.0115671
cg00529958	0.0216547	1.04173e-09	1.567e-06
cg00548268	0.0117042	1.06645e-06	0.000313636
cg00553149	0.0147755	7.14435e-07	0.000236607
cg00554413	0.0100326	2.80585e-05	0.00350102
cg00558156	0.011325	1.29342e-06	0.00036358
cg00560542	0.00883418	0.000913649	0.0424194
cg00563824	0.0157217	0.000155428	0.0122146
cg00564737	0.00784335	0.000774491	0.0379644
cg00569447	0.010646	2.15126e-05	0.0028785
cg00578032	0.010469	0.000417836	0.0247971
cg00579520	0.00838223	0.000767186	0.037716
cg00582524	0.0104752	0.000255944	0.0174234
cg00582971	0.0165103	0.000590776	0.031461
cg00585558	0.0123328	7.2387e-06	0.0012982
cg00590324	0.00959479	2.32666e-05	0.00304485
cg00593462	0.0114187	6.73429e-06	0.00122871
cg00594129	0.0104198	0.000511758	0.0284976
cg00595237	0.00974221	0.000177738	0.0134737
cg00598429	0.00849768	0.000990678	0.0447744
cg00604202	0.0097262	7.37742e-05	0.00712043
cg00606739	0.00805643	0.000887346	0.0415762
cg00609135	0.00826941	0.000965712	0.0440251
cg00611789	0.014657	0.000283209	0.0187094
cg00612515	0.0114682	0.000716267	0.0358872
cg00613752	0.0145688	1.53497e-08	1.26966e-05
cg00614182	0.0102357	0.000331773	0.0210326
cg00618450	0.00838556	0.000641363	0.0333263
cg00619126	0.0175756	7.12567e-07	0.000236215
cg00628788	0.00974167	0.000372931	0.0228055
cg00637285	0.00818199	0.000596257	0.0316727
cg00637687	0.0121842	6.87503e-06	0.00124649
cg00642460	0.0250743	2.19969e-08	1.67892e-05
cg00646019	0.0141278	0.00109385	0.0479228
cg00647658	0.0145739	0.000115103	0.00981002
cg00650176	0.00752752	0.000653002	0.0337434
cg00659878	0.014108	2.8614e-05	0.00355238
cg00660452	0.00765325	0.000889938	0.0416671
cg00660608	0.00903167	0.000552859	0.0300507
cg00662556	0.00862335	0.000133149	0.0109116
cg00663972	0.0103522	0.00025542	0.0173946
cg00664406	0.021795	5.82178e-10	1.00071e-06
cg00664416	0.0147376	2.8938e-05	0.00357603
cg00668215	0.00808048	0.00052613	0.0290407
cg00673365	0.00912032	3.61097e-05	0.00420796
cg00684125	0.0100556	2.21607e-05	0.00294132
cg00688447	0.0117097	0.000198097	0.0145836
cg00688962	0.0154803	0.00101546	0.0455855
cg00689492	0.0123183	0.000492753	0.0278066
cg00690710	0.00993035	0.000494104	0.027851
cg00698908	0.00894718	7.56137e-05	0.007236
cg00699993	0.0257422	6.4566e-14	2.06343e-09
cg00702638	0.0257173	4.13242e-09	4.69999e-06
cg00703513	0.00858502	4.504e-05	0.00496855
cg00705059	0.00913902	0.000174281	0.0132903
cg00708105	0.00889169	0.000681897	0.0348241
cg00718470	0.00793517	0.000811055	0.0392257
cg00721530	0.00739915	0.000173587	0.0132461
cg00725138	-0.00732106	0.000413083	0.0246038
cg00732810	0.00565573	0.000938364	0.0431784
cg00735667	0.0203964	1.33239e-05	0.00204201
cg00736523	0.00821365	0.000547844	0.0298909
cg00737978	0.00928476	0.000385351	0.0233543
cg00741624	0.0141595	8.62379e-08	4.80919e-05
cg00741900	0.0114586	5.61623e-05	0.0058069
cg00743094	0.0114949	6.27905e-06	0.0011647
cg00745389	0.014842	2.11847e-08	1.64391e-05
cg00748589	0.0190282	2.06381e-09	2.68335e-06
cg00750428	0.0103423	0.000850048	0.0404591
cg00759058	0.0121216	0.000608914	0.0321601
cg00764612	0.0171329	8.09645e-06	0.00141026
cg00767010	0.00901677	0.000449153	0.0261002
cg00769240	0.00776108	0.000134749	0.0109959
cg00773060	0.00978373	0.000117714	0.0099608
cg00782503	0.00821306	0.000257206	0.0174783
cg00786761	0.00853523	0.000173056	0.0132115
cg00787022	0.00833546	6.39826e-05	0.00639739
cg00792107	-0.00648305	0.0004772	0.0271549
cg00792513	0.00588243	2.90796e-06	0.000649925
cg00792751	0.00736348	0.000882384	0.0414689
cg00792849	0.00878957	0.000474225	0.0270604
cg00794881	0.00881308	0.000232918	0.0163219
cg00800512	0.013569	1.41602e-07	7.07506e-05
cg00801512	0.0102841	0.000748032	0.0370451
cg00803827	0.0112745	0.000105932	0.00925608
cg00806461	0.00932272	0.000248745	0.0170677
cg00808170	0.00614207	0.000724971	0.0362122
cg00812438	0.0161	4.1159e-06	0.000841324
cg00812833	0.0116033	0.000424461	0.0250827
cg00824018	0.0191187	1.06878e-08	9.7765e-06
cg00824767	0.011624	3.29546e-06	0.000716163
cg00828762	0.00878498	0.00100844	0.0453277
cg00830285	0.0127032	5.17713e-07	0.000187829
cg00831710	0.00721311	0.000257193	0.0174783
cg00839579	0.0103696	3.99614e-05	0.00454686
cg00840310	0.0115133	1.11931e-05	0.00179004
cg00840332	0.0183569	3.32919e-07	0.000134158
cg00840960	0.0103124	0.000189926	0.0141281
cg00848392	0.0096983	1.10534e-05	0.00177623
cg00849610	0.0088037	0.000847108	0.0403541
cg00850683	0.0105935	0.000119457	0.0100674
cg00852622	0.0113372	4.52497e-05	0.00498255
cg00852921	0.0113296	0.000355844	0.0220254
cg00853103	0.00916985	0.000762595	0.0375597
cg00853853	0.0134955	5.24742e-07	0.000189782
cg00854817	0.00882299	0.00104236	0.0464011
cg00860808	0.0118182	1.05006e-06	0.000311722
cg00862894	0.00801982	0.000102585	0.00902576
cg00868131	-0.00841626	0.000554329	0.0301022
cg00868383	0.0121683	6.01293e-05	0.00611287
cg00870095	0.00554119	0.00109571	0.0479735
cg00874990	0.00697041	0.000612784	0.0323024
cg00875989	0.0145766	5.87585e-08	3.6887e-05
cg00878605	0.0109605	2.20949e-06	0.00053605
cg00880018	0.00644755	0.00094659	0.0434411
cg00884093	0.0233412	1.13185e-07	5.98381e-05
cg00884606	0.00793404	0.000812436	0.0392706
cg00888561	0.00702326	0.000613286	0.032324
cg00889398	0.0103393	4.27272e-05	0.00479023
cg00890363	0.00884753	0.00060468	0.0320266
cg00891278	0.00909107	1.01735e-05	0.00167581
cg00891541	0.0131053	0.000362367	0.0223254
cg00892368	0.0124206	0.000114811	0.00979684
cg00898157	0.0212859	0.000306561	0.0198417
cg00903099	0.0135516	1.65339e-06	0.000434395
cg00907283	0.00962611	2.24275e-05	0.00296876
cg00907288	0.0164827	0.000943851	0.0433617
cg00908526	0.00907431	3.15255e-05	0.00380057
cg00910067	0.00896047	0.000242992	0.0167829
cg00911123	0.0109567	3.22912e-06	0.000706184
cg00911351	0.0114612	1.03678e-05	0.0016973
cg00916884	0.0204556	3.03544e-05	0.00370853
cg00924143	0.0202389	3.41708e-05	0.00403506
cg00924255	0.0103212	1.39006e-05	0.00211167
cg00927231	0.0254756	3.27547e-06	0.000712716
cg00930873	0.0103918	1.45692e-05	0.00217879
cg00931644	0.0134232	0.00107193	0.0472408
cg00949980	0.0105649	0.00093743	0.0431469
cg00950265	0.00729238	0.000842435	0.0402035
cg00954382	0.0112221	2.14698e-05	0.00287723
cg00955307	0.00667427	0.000726852	0.0362852
cg00955911	0.0120125	1.53207e-06	0.000410759
cg00956199	0.0102913	1.32669e-05	0.00203688
cg00960305	0.0154611	9.02505e-08	4.99589e-05
cg00960552	0.00927074	0.000441619	0.0258317
cg00962755	0.00985432	0.000275603	0.0183706
cg00963169	0.0127893	1.1745e-05	0.00185597
cg00963378	0.0187757	0.000910958	0.042351
cg00964484	0.0161224	2.57893e-06	0.00059561
cg00967552	0.00709493	0.00109494	0.0479455
cg00974941	0.00851795	0.00057862	0.0309738
cg00978855	0.00957681	0.000113	0.00969722
cg00983948	0.00809715	0.000723318	0.0361453
cg00986824	0.0142095	0.00022691	0.0160112
cg00989492	0.0088979	0.000815201	0.0393602
cg00998387	0.0100696	0.000627122	0.032833
cg00998784	0.0129765	0.000114512	0.0097802
cg01003803	0.0116619	0.000198698	0.0146079
cg01007828	0.00853395	0.000497753	0.0279916
cg01008495	0.00849117	0.000736868	0.0366371
cg01013590	0.00960086	0.000226391	0.0159888
cg01020744	0.0100503	0.000342452	0.0214967
cg01026458	0.0136108	7.48858e-08	4.33426e-05
cg01029347	0.00909565	0.000200496	0.0146994
cg01030534	0.0148064	0.000257026	0.0174783
cg01031101	0.00986798	8.06661e-05	0.0075701
cg01046104	0.0175523	3.39329e-07	0.000136107
cg01047555	0.0114478	1.56379e-05	0.00229981
cg01048445	0.012038	5.1611e-07	0.000187641
cg01050885	0.00768992	0.000306186	0.0198286
cg01072942	0.012649	4.66454e-05	0.00509888
cg01076272	0.00767348	0.000507102	0.028325
cg01078197	0.0094976	0.000326673	0.0208046
cg01078824	0.00568745	0.000837849	0.0400953
cg01078989	0.00695459	0.000883525	0.0415056
cg01080998	0.00895996	8.86912e-06	0.00151135
cg01082512	0.00907924	0.000236262	0.0164849
cg01082843	0.00821493	0.000380791	0.0231918
cg01083633	0.0108534	0.00037503	0.0228812
cg01085837	0.011546	3.49611e-05	0.00410873
cg01091029	0.00783363	0.000196243	0.0144951
cg01097384	0.0161213	1.08156e-05	0.00174973
cg01100175	0.0115077	8.11308e-05	0.00759784
cg01100912	0.01182	0.000242541	0.0167731
cg01101380	0.017425	2.28938e-05	0.00301088
cg01106338	0.0114579	7.85728e-05	0.00743041
cg01109574	0.00974284	0.000393463	0.0237502
cg01116810	0.00646436	3.09047e-05	0.00375432
cg01122241	0.00725573	0.00112643	0.0488606
cg01122672	0.0131341	4.93623e-05	0.00531521
cg01122755	0.0099668	0.000445318	0.0259646
cg01129459	0.00865387	3.01535e-05	0.00368919
cg01134183	0.0135379	0.000622299	0.0326433
cg01135780	0.0202947	7.3175e-08	4.27506e-05
cg01138867	0.0148312	1.35855e-07	6.86769e-05
cg01139553	-0.00475492	0.000627744	0.0328547
cg01141459	0.0096799	0.000188311	0.0140412
cg01141812	0.0135635	2.33956e-07	0.000102972
cg01142635	0.0170088	3.1572e-07	0.000129277
cg01142710	0.0081177	0.000221586	0.015748
cg01146232	0.0116478	6.21888e-07	0.000212891
cg01149239	0.00907158	0.00105834	0.0468293
cg01150683	0.0173221	9.78102e-08	5.34253e-05
cg01155039	0.00749613	0.000201679	0.0147579
cg01156834	0.00924575	0.000187444	0.0139977
cg01160394	0.00888946	4.38082e-05	0.00488274
cg01160855	0.00887437	0.000575101	0.0308332
cg01162672	0.012041	5.14347e-05	0.00547359
cg01165402	0.0136981	6.16e-05	0.00622578
cg01168235	0.00796174	0.00105695	0.0467962
cg01169778	0.00726643	0.000864487	0.040897
cg01175767	0.00986964	9.73372e-05	0.00868059
cg01175812	0.0104191	0.000610982	0.0322382
cg01181009	0.00856573	0.000243162	0.0167903
cg01181307	0.00806059	0.000310378	0.0200175
cg01184975	0.0188891	0.000386479	0.0233939
cg01188592	0.0164642	4.3071e-09	4.85079e-06
cg01189072	0.0129533	0.000669882	0.0343691
cg01192077	0.00799595	0.000992119	0.0448168
cg01201519	0.00915138	4.0415e-05	0.00459205
cg01202666	0.0105152	4.51786e-06	0.000903973
cg01204927	0.0083322	0.000708862	0.0356652
cg01216589	0.00775916	0.00114443	0.049424
cg01218206	-0.00748607	0.00112704	0.0488704
cg01227537	0.0197727	1.03756e-07	5.6053e-05
cg01228134	0.0110443	0.000439445	0.0257437
cg01229452	0.0101691	7.71043e-06	0.00135394
cg01230796	0.0103461	6.32724e-05	0.00634657
cg01231108	0.00861309	0.000465892	0.0267158
cg01235473	0.00567531	9.26208e-05	0.00836789
cg01236132	0.00830154	4.62355e-05	0.00507011
cg01237056	0.0152852	6.99927e-07	0.000232694
cg01251360	0.0146135	0.000283009	0.0187024
cg01253508	0.00731898	0.000303553	0.0197023
cg01254890	0.0091702	9.79623e-06	0.00162606
cg01257975	0.0176217	1.34087e-08	1.1363e-05
cg01261007	0.00809835	0.000401071	0.0240749
cg01268824	0.015419	2.42147e-07	0.000105844
cg01272428	0.012351	1.30811e-05	0.00201642
cg01276475	0.013999	2.2597e-08	1.70217e-05
cg01278873	0.0147244	2.38435e-05	0.00310039
cg01281911	0.0242306	4.59414e-10	8.53942e-07
cg01283246	0.0266256	2.413e-08	1.80976e-05
cg01285926	0.0106272	0.000889913	0.0416671
cg01287975	0.0161488	4.18909e-09	4.74882e-06
cg01288372	0.0103402	7.87393e-05	0.00743989
cg01295203	0.0145557	2.59227e-07	0.000111211
cg01295339	0.0101541	0.00038298	0.0232841
cg01295392	0.00941505	0.000204309	0.014894
cg01295399	0.0112323	2.26045e-06	0.000543671
cg01297013	0.00759048	0.00051619	0.0286383
cg01297721	0.0141254	2.76828e-07	0.000116158
cg01297756	0.00797471	0.000114472	0.0097802
cg01302656	0.0131141	5.02572e-07	0.000183879
cg01308258	0.00792866	0.000287611	0.0189338
cg01310750	0.00914828	0.000770327	0.0378435
cg01315916	0.010175	0.000123133	0.0102835
cg01321673	0.0118555	1.42611e-05	0.00214757
cg01323777	0.0145664	0.000171781	0.0131344
cg01329687	0.0109771	3.11996e-05	0.00377709
cg01330060	0.00884928	0.000629852	0.0329169
cg01331772	0.0171476	3.48334e-07	0.000138985
cg01332342	0.00891944	0.000895704	0.0418729
cg01336781	0.011822	0.00108053	0.047507
cg01337813	0.00985407	0.000226998	0.0160142
cg01340163	0.00752325	0.000351681	0.0218828
cg01342746	0.0107684	0.00034967	0.0217955
cg01350077	0.0211951	4.5612e-05	0.00501261
cg01350680	0.00701784	0.000266708	0.0179442
cg01352175	0.0114808	2.89732e-05	0.00357898
cg01352586	0.00981011	4.3928e-05	0.0048884
cg01363714	0.0185839	5.57632e-08	3.53767e-05
cg01371799	0.0113031	4.52099e-05	0.00497976
cg01373024	0.00852899	0.000304399	0.0197409
cg01382110	0.013161	2.66193e-06	0.000611136
cg01382864	0.0142357	3.28814e-07	0.000133281
cg01388565	-0.00551173	0.000850643	0.0404591
cg01388649	0.00908125	7.01011e-05	0.00685261
cg01396387	0.0115905	5.60614e-05	0.0057982
cg01401344	0.00637229	0.000518644	0.0287422
cg01403948	0.0135553	5.6519e-05	0.0058403
cg01405004	0.00986508	8.06443e-05	0.0075701
cg01405404	0.0115048	2.33941e-05	0.003053
cg01405761	0.0103989	6.13563e-06	0.00114423
cg01410359	0.0116366	1.04187e-06	0.000310275
cg01410472	0.0145535	1.20977e-08	1.06163e-05
cg01410876	0.0130954	1.64623e-07	7.93848e-05
cg01413268	0.00714692	0.000812886	0.0392868
cg01416712	0.00826903	0.000209384	0.0151327
cg01427458	0.00867245	0.000500316	0.0280912
cg01428589	0.0279185	2.10897e-12	1.91329e-08
cg01429039	0.0110372	7.50807e-06	0.0013292
cg01431873	0.00743811	0.000252304	0.0172298
cg01431993	0.0145268	1.52373e-06	0.000409988
cg01432120	0.00639965	0.000235915	0.0164751
cg01445580	0.0117981	0.00041179	0.0245479
cg01446950	0.0189996	2.35739e-05	0.00307227
cg01449663	0.0089092	0.000238003	0.0165674
cg01452847	0.00857783	0.000242671	0.0167741
cg01454215	0.011112	0.000220704	0.0157111
cg01456368	0.0163962	8.04298e-05	0.0075547
cg01460436	0.0107303	0.000201926	0.0147697
cg01461410	0.00745657	0.000868575	0.0410207
cg01461824	0.0105626	8.96511e-06	0.0015247
cg01463540	0.0147235	5.32777e-06	0.00102395
cg01464052	0.0118092	0.000126316	0.0105037
cg01471196	0.0138015	4.59499e-06	0.000914641
cg01472299	0.00862194	0.00101837	0.0456621
cg01474257	0.00843494	0.000230132	0.0161791
cg01480180	0.0114897	0.000816376	0.0393949
cg01482645	0.00769476	0.000967661	0.0440964
cg01484487	0.00808399	0.000291311	0.019134
cg01486146	0.0105331	2.05188e-05	0.0027876
cg01486262	0.00685157	0.000191001	0.0141867
cg01486814	0.0134364	1.67309e-05	0.00240231
cg01488770	0.0079097	0.000125556	0.0104581
cg01489686	0.00947194	1.06251e-05	0.00172872
cg01495321	0.00937303	0.000924056	0.0427647
cg01499197	0.00653566	0.00103534	0.0461509
cg01503065	0.0105048	1.39822e-05	0.00211941
cg01511232	0.0099715	8.22847e-05	0.00766645
cg01518607	0.0101869	5.14022e-05	0.00547182
cg01519253	0.0269436	0.00101229	0.0454665
cg01519742	0.00859345	0.000374061	0.0228301
cg01520956	0.00927386	0.000805427	0.039052
cg01529637	0.00889804	0.00102882	0.0459623
cg01530101	0.0128247	2.30322e-06	0.000550722
cg01534572	-0.00775991	0.000757663	0.0373967
cg01541867	0.0125385	5.51109e-08	3.50271e-05
cg01546568	0.0105092	0.000219205	0.0156481
cg01552272	0.0159152	0.000547809	0.0298909
cg01555352	0.0105871	5.73715e-07	0.000202
cg01557798	0.0144338	5.02091e-08	3.30666e-05
cg01565320	0.0147905	3.21899e-05	0.00386379
cg01566235	0.0076733	0.000784468	0.0382718
cg01568919	0.00841188	0.000298357	0.0194601
cg01572696	0.0134522	1.52031e-06	0.000409704
cg01573562	0.0116413	1.10053e-05	0.00177064
cg01573747	0.0128917	0.000320526	0.0205075
cg01579024	0.0139677	9.67401e-09	9.02574e-06
cg01580888	0.0183965	3.25634e-08	2.29774e-05
cg01581018	0.0111714	2.26115e-06	0.000543671
cg01582980	0.0112757	2.0964e-05	0.00282698
cg01583131	0.0129365	9.36699e-07	0.000286354
cg01587896	0.00976888	0.000362887	0.0223494
cg01590753	0.00753662	0.000591311	0.0314777
cg01592801	0.0119389	1.98256e-06	0.000493762
cg01595366	0.00800222	0.000633909	0.0330732
cg01596963	0.00705409	0.000834251	0.0399865
cg01597891	0.00984406	0.000200327	0.0146901
cg01601926	0.00719211	1.79935e-05	0.00253311
cg01605435	0.00850875	0.000223702	0.0158333
cg01608788	0.014567	0.00018761	0.014004
cg01609559	0.00766615	0.000540414	0.0296209
cg01610488	0.0121088	4.68802e-06	0.000928349
cg01610605	0.0113065	0.000185143	0.0138768
cg01616682	0.0156121	6.7444e-08	4.03442e-05
cg01620164	-0.0159985	1.48164e-08	1.23442e-05
cg01620739	0.00782586	0.000959652	0.0438312
cg01622606	-0.00879021	0.000823677	0.0396311
cg01625087	0.0125623	6.48243e-05	0.006461
cg01627823	0.0125879	0.000834693	0.0399941
cg01628509	0.00966109	1.61871e-05	0.00235058
cg01637233	0.00863331	4.89957e-05	0.00528604
cg01642521	0.0136333	0.000272666	0.0182315
cg01644850	0.0136073	1.16148e-06	0.000334098
cg01647314	0.0103602	0.000841095	0.0401863
cg01658259	0.0121173	2.09883e-05	0.00282805
cg01658421	0.0102673	4.53886e-06	0.000906077
cg01659586	0.00852545	0.000786364	0.0383426
cg01660911	0.0131093	0.000562748	0.0304019
cg01664241	0.00986378	0.000401791	0.0241139
cg01664864	0.01563	2.42695e-05	0.00314279
cg01666793	0.0111974	0.000176857	0.0134216
cg01667837	0.00942588	0.000619814	0.0325445
cg01682111	0.0139516	8.03567e-05	0.00754988
cg01684721	0.00972956	0.00113136	0.0489945
cg01692233	0.0138787	6.56228e-08	3.95974e-05
cg01692482	-0.0095785	0.00104566	0.0464943
cg01700290	0.010357	1.43244e-05	0.00215523
cg01707818	0.0105841	5.44978e-06	0.0010411
cg01713272	0.00926992	0.000294008	0.0192618
cg01715455	0.0121176	7.63278e-05	0.00727913
cg01718116	0.0101591	0.000643608	0.0334128
cg01718742	0.0158249	0.00023845	0.0165885
cg01720455	0.0084581	0.000207805	0.0150659
cg01720742	0.0133588	0.000849042	0.0404263
cg01722932	0.00665373	1.19953e-06	0.000341913
cg01726393	0.008122	0.0004848	0.0274834
cg01734112	0.0143757	9.09449e-06	0.00153963
cg01738522	0.008232	0.000350858	0.0218577
cg01739725	0.0095318	2.78008e-05	0.00347764
cg01749491	0.0118167	1.45477e-05	0.00217705
cg01749784	0.00757724	0.00101681	0.0456341
cg01751992	0.00723534	0.000433036	0.0254589
cg01754713	0.0114929	8.19174e-05	0.00764459
cg01755562	0.00900847	0.000975195	0.0443012
cg01757312	0.0090241	5.92123e-05	0.00604287
cg01758512	0.0167273	7.1667e-05	0.00696237
cg01763090	0.00960787	8.33161e-05	0.00773669
cg01763749	0.00887171	7.76198e-05	0.00737086
cg01770755	0.0192513	5.12134e-09	5.58586e-06
cg01771019	0.00825912	0.000197843	0.0145759
cg01774027	-0.0125462	0.000485413	0.0275001
cg01774704	0.00872017	2.6076e-05	0.00330735
cg01775265	0.00887178	0.000323868	0.0206678
cg01777575	0.00876581	0.000550218	0.0299673
cg01777643	0.0163567	3.85369e-06	0.000805091
cg01783070	0.0118003	0.00108902	0.0477652
cg01789150	0.00864494	0.000147015	0.0117257
cg01789499	0.0109364	6.12241e-05	0.00620411
cg01791410	0.00805571	0.000556716	0.0301738
cg01796166	0.0144063	0.000843334	0.0402353
cg01798595	0.0137415	0.000255292	0.0173893
cg01802258	0.0153956	1.83955e-05	0.00257743
cg01803766	0.00807272	0.00050477	0.028237
cg01805480	0.00935747	6.92199e-05	0.00678181
cg01806972	0.0131548	0.000110011	0.0095191
cg01812045	0.00944542	2.32728e-06	0.000553795
cg01815538	0.0145548	5.6142e-08	3.55518e-05
cg01817521	0.0122087	0.000290745	0.0191078
cg01821557	0.0109887	0.000546869	0.029866
cg01829241	0.0234585	4.61853e-10	8.53942e-07
cg01830294	0.0102608	0.000518202	0.0287223
cg01832737	0.00773088	0.000581985	0.0311201
cg01835725	0.00940365	2.53085e-05	0.00324212
cg01838004	0.00896966	0.000778456	0.0380752
cg01839396	0.0101967	0.00048972	0.0276897
cg01840020	0.00977684	0.000347526	0.0217055
cg01844642	0.00920265	2.52187e-06	0.000587168
cg01849198	0.00784886	0.000839249	0.0401346
cg01851378	0.00919795	0.000775509	0.037974
cg01851573	0.00972731	0.00104679	0.0465088
cg01852585	0.00973589	0.000107804	0.00937696
cg01856162	0.0147428	9.25573e-07	0.000283957
cg01858879	0.011402	0.00111507	0.0485259
cg01860328	0.0107636	3.21115e-06	0.000702699
cg01863319	0.0100552	0.000844911	0.0402944
cg01866359	0.0116386	5.48604e-05	0.00571158
cg01866606	0.0130884	4.15113e-06	0.000844771
cg01867395	0.0182091	7.08285e-08	4.16482e-05
cg01871214	0.00873308	0.000988527	0.0447284
cg01873886	0.0189153	0.000758581	0.0374207
cg01874867	0.0116695	6.78716e-05	0.00668379
cg01875838	0.0128096	1.96997e-05	0.0027018
cg01876130	0.00944181	0.000424146	0.0250731
cg01882866	0.0108025	0.000550977	0.0299814
cg01883408	0.00605411	0.000789224	0.0384496
cg01891252	0.00906032	2.87261e-05	0.00356108
cg01897498	0.00721104	0.000390275	0.0235948
cg01898698	0.0138688	1.73002e-07	8.26187e-05
cg01899130	-0.00831064	0.00093293	0.0430236
cg01906015	0.00997947	4.515e-06	0.000903923
cg01907051	0.00872465	0.000211735	0.0152485
cg01908954	0.0192438	1.38144e-10	3.67414e-07
cg01911708	0.0126593	4.25341e-05	0.00477477
cg01912040	0.0131045	2.04602e-06	0.000505014
cg01913970	0.0132833	6.87629e-07	0.000229932
cg01915516	0.0169176	1.49164e-05	0.00222014
cg01916333	0.0100094	2.82519e-05	0.00352006
cg01921432	0.00663847	0.000497527	0.0279846
cg01923218	0.0167848	4.17189e-05	0.00470464
cg01926269	0.00675128	0.00068371	0.0348922
cg01933836	0.00988994	1.64453e-05	0.00237809
cg01939453	0.010523	0.000164539	0.012727
cg01939681	0.00753322	0.000318989	0.0204281
cg01940425	0.00790246	0.000356399	0.0220519
cg01942962	0.0146694	2.42067e-06	0.000568529
cg01944655	0.0106403	4.75523e-05	0.00517349
cg01947130	0.0112906	1.36878e-05	0.0020821
cg01948201	0.0083522	0.000381769	0.023235
cg01960016	0.00844724	0.000450866	0.0261733
cg01961447	0.0151021	2.93355e-08	2.11387e-05
cg01966091	0.0152657	2.02457e-05	0.00275808
cg01973804	0.00890143	0.000103608	0.00909903
cg01977762	0.00840724	0.000959122	0.0438302
cg01978534	0.0119043	0.000223487	0.015822
cg01983682	0.00842952	7.84325e-05	0.00742223
cg01995743	0.012799	2.69833e-05	0.00340246
cg01996714	0.00706799	0.000334933	0.0211708
cg01997272	0.0122482	5.60009e-05	0.00579541
cg02001200	-0.00976948	0.000874778	0.0412606
cg02008154	0.0127228	2.26475e-06	0.000544159
cg02010196	0.0178246	5.63865e-06	0.00107238
cg02014003	0.0109629	4.77765e-05	0.00519134
cg02015909	0.011349	0.000390967	0.0236325
cg02017926	0.0145065	5.39241e-05	0.00564811
cg02018902	0.0130853	1.48022e-09	2.06367e-06
cg02020945	0.0162596	0.000603707	0.0319849
cg02026160	0.0117419	7.46211e-05	0.00716679
cg02036261	0.0173493	1.99571e-09	2.62365e-06
cg02037475	0.00763593	0.000322427	0.0206063
cg02047300	0.00925097	0.00110136	0.0481588
cg02048412	0.00909697	0.000777732	0.0380451
cg02050917	0.00717836	0.000845185	0.0402958
cg02051771	0.0138019	3.8694e-06	0.000806909
cg02055963	0.0082806	0.000273427	0.0182612
cg02057782	0.00814899	3.63991e-05	0.00423455
cg02058267	0.0078939	0.000623758	0.0326866
cg02058358	0.00812973	0.000882719	0.0414739
cg02058870	0.0129559	0.000107873	0.00938068
cg02059626	0.00944962	7.62969e-05	0.00727913
cg02067712	0.0110783	7.70836e-06	0.00135394
cg02067983	0.00976085	4.85358e-05	0.00525075
cg02069715	0.0102335	0.000368726	0.0226294
cg02071005	0.0141737	0.000693943	0.0351971
cg02078690	0.0114706	2.22438e-06	0.000537008
cg02085507	0.0110819	0.000301309	0.0195971
cg02086467	0.0107748	0.000162765	0.0126407
cg02086801	0.00874595	4.16792e-05	0.00470324
cg02087260	-0.00875116	0.000538898	0.0295802
cg02091109	0.0112488	8.14976e-06	0.00141883
cg02091185	0.0237999	1.42699e-12	1.45113e-08
cg02091526	0.00908183	0.000552127	0.0300251
cg02093112	0.0137329	6.67904e-05	0.00660744
cg02093732	0.0106342	0.000969353	0.0441286
cg02094273	0.0100124	3.76326e-05	0.00434588
cg02097190	0.00775482	0.000927154	0.042845
cg02098029	0.00955467	2.46709e-05	0.00318404
cg02101355	0.00976901	0.000782597	0.0382062
cg02105326	0.0132609	4.72835e-08	3.14392e-05
cg02105519	0.0148669	0.000384633	0.0233394
cg02106850	0.0231419	1.6808e-08	1.3638e-05
cg02109162	0.0104788	4.4459e-05	0.00493161
cg02109484	0.011048	3.50248e-05	0.00411482
cg02109793	0.00908235	5.08734e-05	0.00543331
cg02114696	0.00686553	0.00025571	0.0174109
cg02115818	0.00937109	0.000297236	0.0194155
cg02117721	0.00653102	0.000797961	0.0387932
cg02119348	0.00855168	0.000513386	0.0285394
cg02119363	0.0289548	4.43589e-12	2.93956e-08
cg02145668	0.00930931	0.000722547	0.036112
cg02150135	0.00781479	0.000854525	0.0405733
cg02150988	0.0101341	0.000196502	0.0144956
cg02154186	0.0120956	1.57602e-05	0.00230895
cg02156899	0.00573661	0.000834303	0.0399865
cg02159381	0.00957292	4.69691e-06	0.000929046
cg02160062	0.00890177	0.000134551	0.0109824
cg02164046	0.0166058	1.10812e-07	5.91257e-05
cg02167438	0.0116454	0.000617767	0.0324852
cg02168857	0.0119337	6.57417e-05	0.00653172
cg02172312	0.0111961	0.000107514	0.00936118
cg02173289	0.00860126	0.000405479	0.0242805
cg02173749	0.00958624	0.000446008	0.0259917
cg02177231	0.0127141	1.16007e-05	0.00183736
cg02179652	0.0109729	5.89922e-06	0.00110972
cg02182210	0.00498544	0.000453732	0.0262488
cg02186782	0.0102546	4.73e-05	0.00515416
cg02187816	-0.00976995	0.000820283	0.0395283
cg02189888	0.00955107	0.000146649	0.0117203
cg02211449	0.0118326	1.18831e-05	0.00187263
cg02215641	0.0114973	8.98207e-06	0.00152608
cg02218884	0.0114717	0.000460892	0.0265238
cg02220965	0.0093409	1.27556e-05	0.00197365
cg02221053	0.0105505	1.31877e-05	0.00202765
cg02221302	0.0152227	4.89063e-05	0.00528092
cg02222728	0.0080845	0.000213868	0.0153541
cg02222791	-0.00811252	0.000954436	0.0436911
cg02225085	0.0083771	0.000920318	0.0426488
cg02232208	0.0170577	1.30652e-08	1.10991e-05
cg02239862	0.00826014	0.000277439	0.0184614
cg02241055	0.0125712	2.13263e-08	1.64391e-05
cg02241330	0.00665964	0.00107575	0.0473514
cg02249074	0.00936798	6.08497e-05	0.00617522
cg02250594	0.013058	2.29314e-06	0.000548692
cg02250846	0.0134535	1.65942e-06	0.000435318
cg02251567	0.00569666	0.000182778	0.0137532
cg02258703	0.00749109	0.000877405	0.0413419
cg02260839	0.00889963	0.000962899	0.0439563
cg02263813	0.0091918	0.000131936	0.010838
cg02268229	0.0134099	0.000120753	0.01014
cg02269643	0.00866832	0.0006844	0.0349036
cg02271490	-0.00715347	0.00068406	0.0349023
cg02273398	0.0082396	0.000460783	0.0265238
cg02276807	0.0145735	0.00115386	0.0497444
cg02281167	0.00967067	4.82617e-06	0.000950634
cg02286081	-0.0113325	0.000371475	0.0227329
cg02287710	0.0147	3.37525e-05	0.00399796
cg02293437	0.00908177	0.00105719	0.0467962
cg02299136	0.0162663	1.32083e-07	6.73573e-05
cg02304584	0.0148506	0.000453129	0.0262386
cg02305135	0.011205	3.04993e-06	0.000674677
cg02305765	0.0135506	0.000553301	0.03007
cg02313829	0.018178	6.67067e-07	0.000224358
cg02318567	0.0141889	3.062e-07	0.000126185
cg02318784	0.0136963	6.95032e-07	0.000232183
cg02318971	0.0124536	5.9283e-06	0.00111338
cg02323699	-0.00770485	0.000888228	0.0416078
cg02324227	0.00895998	0.000846451	0.0403395
cg02328239	0.0107743	4.99033e-07	0.00018324
cg02331561	0.0171305	6.92741e-08	4.11542e-05
cg02332525	0.00888188	0.000385653	0.0233649
cg02332982	0.00908756	0.000932645	0.0430236
cg02343823	0.0128709	0.000853567	0.0405389
cg02344539	0.0100956	8.66742e-05	0.00798717
cg02352240	0.0115027	2.62602e-08	1.93182e-05
cg02360199	0.0115861	5.77439e-07	0.000202648
cg02362103	0.0121849	7.5325e-05	0.00721636
cg02365945	0.00932739	0.000715859	0.0358872
cg02367133	0.0127856	3.13686e-05	0.00378826
cg02367144	0.0113963	5.36648e-05	0.00563119
cg02367696	0.014656	1.306e-09	1.88935e-06
cg02369542	0.0115903	6.23079e-05	0.00627776
cg02370877	0.00703138	0.000714238	0.0358214
cg02372145	0.00994865	0.000908061	0.0422734
cg02373484	0.00808343	0.00112755	0.0488782
cg02375320	0.0129647	2.90261e-08	2.10646e-05
cg02375409	0.00865429	0.000963731	0.043971
cg02381192	0.0123799	6.10586e-07	0.000210538
cg02382016	0.00936198	0.000213868	0.0153541
cg02388865	0.010988	2.40872e-06	0.000566932
cg02390209	0.0081922	0.000703476	0.0354883
cg02391713	0.0160615	1.08598e-08	9.83072e-06
cg02391906	0.00957529	0.000538404	0.0295643
cg02395846	0.0114953	4.93285e-05	0.00531501
cg02397768	0.0155635	2.37504e-07	0.00010403
cg02400433	0.0117043	7.72321e-08	4.41376e-05
cg02401454	0.0151022	5.78487e-05	0.00594394
cg02407659	0.00870413	0.000702273	0.0354575
cg02421985	0.0146393	2.3315e-05	0.00304694
cg02423064	0.00823322	0.000442715	0.0258783
cg02430797	0.00983311	0.000955992	0.0437392
cg02431597	0.00909055	0.000421894	0.0249911
cg02438781	0.0112569	1.15717e-05	0.0018353
cg02442436	0.011215	0.000201158	0.01473
cg02444961	0.0104497	0.000156549	0.01227
cg02446647	0.0158958	2.0644e-09	2.68335e-06
cg02447229	0.0107135	4.60722e-05	0.0050538
cg02447304	0.0158321	1.69012e-06	0.000439372
cg02455820	0.00877475	7.25207e-05	0.00703147
cg02456451	0.00925052	0.000315297	0.0202517
cg02457328	0.00814555	0.000353722	0.0219485
cg02457680	0.0303281	4.12316e-11	1.51659e-07
cg02458945	0.0133898	0.000600662	0.0318577
cg02463418	0.0111625	0.000257077	0.0174783
cg02467451	-0.00558645	0.000251289	0.0171707
cg02469871	0.0110111	0.000106939	0.00932759
cg02469909	0.0211523	3.034e-07	0.00012533
cg02473540	0.0228905	2.22507e-07	0.000100147
cg02477557	0.0132491	1.70858e-05	0.00244021
cg02479575	0.0111634	7.55395e-06	0.00133528
cg02485597	0.00798332	0.000130166	0.0107489
cg02486415	0.00724615	0.00108417	0.0476128
cg02487453	0.0146941	0.000316571	0.0203222
cg02489552	0.0132407	7.74469e-06	0.00135716
cg02493798	0.0180124	2.86105e-06	0.000641515
cg02495604	0.0078387	0.000616168	0.0324455
cg02498311	0.0113478	0.000619823	0.0325445
cg02498722	0.0109075	1.11308e-05	0.00178337
cg02501779	0.00926669	0.000983679	0.044552
cg02501827	0.0127304	0.000272776	0.0182318
cg02506324	-0.00672915	9.8555e-05	0.00875306
cg02509825	0.012799	1.84913e-06	0.000468151
cg02512920	0.0103871	0.00078145	0.038173
cg02519751	0.0180884	1.87177e-09	2.50842e-06
cg02525108	0.00962599	3.97342e-06	0.000821664
cg02530437	0.00800422	0.00107028	0.047235
cg02532096	0.014207	2.49873e-08	1.86195e-05
cg02535735	-0.00685331	0.000593154	0.0315515
cg02539083	0.00642762	0.000711094	0.0357307
cg02546941	0.0129778	0.000538438	0.0295643
cg02547394	0.0132412	0.000311934	0.0200879
cg02561482	0.0112628	0.000492309	0.0277996
cg02564523	0.0135418	5.42697e-08	3.46197e-05
cg02571816	0.0251533	5.20223e-10	9.31961e-07
cg02575712	0.00933222	5.49781e-05	0.00572038
cg02576468	0.0147159	6.55479e-06	0.00120358
cg02582940	0.00924951	0.000706519	0.0355836
cg02582957	0.00845307	5.96013e-05	0.00606991
cg02593932	0.0118286	4.74645e-05	0.00516881
cg02595377	0.00833522	0.000360573	0.0222584
cg02595575	0.0158254	1.70609e-05	0.00243855
cg02595760	0.00939229	0.000148922	0.0118314
cg02599464	0.0120863	0.000466925	0.0267463
cg02608963	0.00854219	0.000637186	0.0331741
cg02611848	0.0183104	5.38363e-08	3.44911e-05
cg02616604	0.00631336	0.000738096	0.0366823
cg02620013	0.0104791	8.16466e-07	0.00026187
cg02621287	0.0204979	3.13778e-08	2.22771e-05
cg02622316	0.0109441	1.80248e-05	0.00253647
cg02623400	0.022755	6.87626e-12	3.89752e-08
cg02623991	0.0140174	8.41598e-09	8.15084e-06
cg02625929	0.0093733	5.2079e-05	0.00552515
cg02626129	0.022724	2.98339e-06	0.000663781
cg02629106	0.0132473	5.46863e-07	0.000195937
cg02630553	0.0106795	5.68556e-05	0.00586806
cg02631462	0.013898	0.000578587	0.0309738
cg02631468	0.00912002	0.000968911	0.0441143
cg02631838	0.0091861	0.000120988	0.0101533
cg02635932	0.0114053	5.80905e-05	0.00596525
cg02637078	0.008604	0.00116026	0.049953
cg02639108	0.0102078	0.000614596	0.0323782
cg02639634	0.0126626	8.07026e-06	0.00140641
cg02640041	0.00839199	0.000530727	0.0292431
cg02641517	-0.00654343	0.000122829	0.0102754
cg02643451	0.00752453	0.000934875	0.0430751
cg02644510	0.0119207	8.95003e-06	0.00152288
cg02647941	0.00915507	0.000369569	0.02266
cg02649597	0.0102365	5.53329e-05	0.0057452
cg02653557	0.0101261	0.000110539	0.00954767
cg02654291	0.0100347	0.000236318	0.0164849
cg02655630	0.0084502	4.632e-05	0.00507777
cg02657836	0.0117362	0.000617953	0.0324858
cg02658693	0.00827625	0.000570922	0.03069
cg02661764	-0.0080188	0.000851106	0.0404665
cg02662828	0.0155271	1.37896e-09	1.95402e-06
cg02664787	0.00771267	0.000347225	0.0217002
cg02664812	0.0123733	0.000363429	0.0223708
cg02669770	0.00850834	0.000512257	0.0285163
cg02671880	0.0141434	0.000504872	0.028237
cg02672759	0.00758588	0.000834589	0.0399941
cg02676375	0.00881699	1.9836e-06	0.000493762
cg02677946	0.0078868	0.000505342	0.0282496
cg02681442	0.0215916	2.27375e-11	9.82693e-08
cg02683197	0.0110047	1.794e-05	0.0025297
cg02683759	0.0158968	6.69719e-06	0.00122372
cg02690638	0.0121506	3.84057e-07	0.000149403
cg02699218	0.0234014	7.67227e-13	8.84237e-09
cg02701625	0.00897725	0.000113469	0.00972299
cg02705835	0.0130221	2.51991e-06	0.000587106
cg02709139	0.00943665	0.000406999	0.0243336
cg02719752	0.0118077	3.44151e-05	0.00405698
cg02721902	0.00716458	0.000397564	0.0239123
cg02722188	0.0149802	1.60793e-07	7.78634e-05
cg02732252	0.0144838	2.3345e-07	0.000102972
cg02735446	0.00882791	0.00032022	0.0204994
cg02741521	0.010644	0.000308373	0.0199217
cg02741882	0.0219149	7.50335e-10	1.21798e-06
cg02743222	0.0096209	2.1806e-05	0.00290651
cg02744113	0.0090408	2.20205e-05	0.00293058
cg02744524	0.011044	0.000394643	0.0237934
cg02745847	0.00959685	1.5414e-05	0.00227754
cg02745912	0.010967	1.01991e-05	0.00167843
cg02746869	0.0134435	3.42591e-07	0.000137097
cg02748419	0.00851575	0.000206427	0.0149936
cg02750098	0.00888826	0.000595148	0.0316284
cg02750262	0.00706442	0.000985144	0.0446067
cg02757432	0.0086159	0.000857859	0.0406927
cg02757970	0.00809962	0.000210487	0.0151831
cg02760031	0.0186779	5.83737e-10	1.00071e-06
cg02767613	0.0122413	6.13189e-07	0.000210538
cg02767634	0.0106669	5.88202e-05	0.00602666
cg02770054	0.00882315	0.000609503	0.0321737
cg02771202	0.00643628	0.000723633	0.0361558
cg02771661	0.00869998	0.000593693	0.0315726
cg02773945	0.0177791	9.25333e-07	0.000283957
cg02774439	0.00799847	0.000369957	0.0226757
cg02780919	0.00987646	9.75071e-05	0.00868246
cg02781618	0.0156734	7.03445e-07	0.000233415
cg02783799	0.010386	9.34959e-07	0.000286328
cg02784823	0.0198682	0.000946833	0.0434411
cg02801786	0.0198322	3.82302e-07	0.000149267
cg02806452	0.0137019	0.00016289	0.0126437
cg02812207	0.0110611	0.000116112	0.0098615
cg02812891	0.0123915	1.10555e-05	0.00177623
cg02822381	0.0095716	0.000451714	0.0262049
cg02824386	0.0119915	0.000748512	0.0370515
cg02825171	0.00956454	0.000260478	0.0176659
cg02826735	0.0131931	1.56015e-05	0.00229739
cg02829688	0.0125388	6.11105e-07	0.000210538
cg02841000	0.011261	1.68604e-05	0.00241588
cg02841651	0.00824588	4.91762e-05	0.00530178
cg02853616	0.0115103	0.000107059	0.0093333
cg02855836	0.00808599	0.000359599	0.0222062
cg02860602	0.0102732	3.21323e-05	0.0038616
cg02861071	0.0101256	2.77822e-06	0.00062824
cg02861380	0.00956182	0.000145262	0.0116288
cg02863073	0.0111126	8.3095e-05	0.00772113
cg02863489	0.0135463	1.45439e-05	0.00217705
cg02863856	0.0147064	5.13335e-05	0.00546787
cg02871659	0.00934688	0.000156573	0.01227
cg02874376	0.0188486	3.6319e-06	0.000768977
cg02878244	0.014496	1.83569e-05	0.00257483
cg02888131	0.00994132	1.65742e-05	0.00238774
cg02891686	0.0132343	4.52494e-09	5.03058e-06
cg02892486	0.012897	0.000979524	0.0444395
cg02895156	0.0115888	0.000123066	0.0102804
cg02898094	0.0103866	0.000160421	0.0125008
cg02898206	0.0092535	0.000178809	0.0135341
cg02898293	0.0133378	3.17431e-07	0.000129578
cg02900766	0.00757785	4.89789e-05	0.00528604
cg02907374	0.0284662	1.66178e-07	7.99117e-05
cg02908900	0.0105938	0.000538154	0.0295581
cg02914422	0.0160403	2.32987e-05	0.00304674
cg02919422	0.0104735	1.10813e-05	0.00177792
cg02922601	0.010063	1.54705e-05	0.00228393
cg02925222	0.00753766	6.87069e-05	0.00674876
cg02928644	0.0107145	0.000383311	0.0232919
cg02928699	0.00682621	0.00037361	0.0228228
cg02930200	0.0118685	6.53023e-07	0.000221141
cg02932314	0.0136725	1.29572e-07	6.62721e-05
cg02935338	0.012011	3.8968e-06	0.000810669
cg02937674	0.0158991	1.85716e-05	0.00259293
cg02945056	0.00955307	0.000262256	0.01774
cg02970297	0.0137797	0.000188488	0.0140453
cg02970735	0.00994095	0.000208599	0.0150823
cg02970836	0.0199372	1.50614e-06	0.000407476
cg02973171	0.0172229	5.65672e-08	3.57555e-05
cg02983163	0.0126034	3.62044e-06	0.000767857
cg02983424	0.0142542	1.13982e-07	6.00864e-05
cg02987928	0.0203598	1.96995e-07	9.11802e-05
cg02990869	0.0103915	0.000919466	0.0426207
cg02992632	0.00992348	0.000164317	0.0127184
cg02993352	0.00972507	1.65549e-05	0.00238696
cg02996801	0.00942617	1.32834e-05	0.00203761
cg02997982	0.0119328	1.59663e-06	0.000422696
cg03004280	0.013972	2.3203e-07	0.000102721
cg03004599	0.0107179	0.00031192	0.0200879
cg03007522	0.00941653	0.00022306	0.0158012
cg03009240	0.00995531	7.90061e-05	0.00745133
cg03012170	0.017957	1.27065e-08	1.08875e-05
cg03014241	0.00670547	0.000943854	0.0433617
cg03014628	0.0138417	9.1562e-08	5.0491e-05
cg03015790	0.00656861	0.00081786	0.0394445
cg03016906	0.0080383	0.000999338	0.0450429
cg03020208	0.00917691	3.65757e-06	0.000772993
cg03024372	0.00946536	0.000270117	0.0181031
cg03024760	0.00992061	0.000452851	0.0262297
cg03031959	0.0132213	0.000261458	0.0177081
cg03032098	0.0172468	0.000169189	0.0129767
cg03032214	0.0111549	7.16446e-05	0.00696237
cg03049249	0.0153519	0.000175763	0.013365
cg03051384	0.0109687	0.000169363	0.0129835
cg03052162	-0.00903198	8.76055e-05	0.0080467
cg03058660	0.011708	5.50035e-05	0.00572131
cg03064067	0.0092877	0.000944147	0.0433694
cg03065175	0.0145351	8.4497e-06	0.00145676
cg03072621	0.00874358	0.000149546	0.0118619
cg03074126	-0.00592017	3.5437e-05	0.0041576
cg03084724	0.0102776	0.000837202	0.040081
cg03091331	0.00744195	0.000886925	0.0415712
cg03091551	0.0116889	3.40415e-06	0.000732586
cg03096401	0.00965439	0.000216798	0.0155288
cg03098159	0.0106771	2.84471e-05	0.00353801
cg03098375	0.00624414	0.00106313	0.0470111
cg03099208	0.0124408	3.1837e-06	0.00069846
cg03099849	0.00871449	0.000284696	0.0187852
cg03105222	0.0117768	0.000495161	0.0278851
cg03105789	0.00843394	0.000635588	0.0331336
cg03111404	0.0132999	7.48176e-06	0.00132659
cg03111498	0.00849664	0.000164442	0.0127252
cg03115558	0.00742902	0.000801079	0.038901
cg03120289	0.0122817	0.000640759	0.0332999
cg03120475	0.00628914	1.09591e-05	0.00176568
cg03126579	0.015368	0.000287597	0.0189338
cg03127174	0.00858114	0.00105071	0.0465825
cg03129384	0.0133812	0.000300995	0.0195812
cg03131171	0.0164424	9.85233e-07	0.000297249
cg03133378	0.0113774	0.000173739	0.0132548
cg03137522	0.00764141	0.00093515	0.0430821
cg03140788	0.0112667	0.000269468	0.0180822
cg03140968	0.00990593	0.000859284	0.0407377
cg03141526	0.00847483	5.6991e-05	0.00588028
cg03143886	0.0191522	1.39128e-09	1.96343e-06
cg03149128	0.0090663	0.00100801	0.0453217
cg03156893	0.0113398	7.70155e-05	0.00732755
cg03160135	0.0104243	7.38057e-06	0.00131266
cg03169508	0.0114655	4.0027e-06	0.000823777
cg03171770	0.0175474	1.03534e-05	0.00169653
cg03177042	0.00842487	0.000254422	0.0173471
cg03181248	0.0128143	2.81097e-05	0.00350594
cg03181582	0.00866211	0.000536212	0.0294702
cg03191919	0.00803257	0.000899854	0.0420121
cg03192020	0.00966583	0.000677347	0.0346596
cg03192598	0.0228659	0.000179653	0.0135742
cg03200166	0.0212268	2.5171e-10	5.5788e-07
cg03204605	0.0175672	1.24696e-06	0.000352815
cg03205584	0.0113402	2.36597e-05	0.00308114
cg03216846	0.0133725	3.11761e-05	0.00377557
cg03219968	0.00843981	0.000557453	0.0301771
cg03225444	0.00660737	0.000126482	0.0105149
cg03231647	0.00950252	5.45576e-06	0.0010416
cg03231735	0.00914566	0.000116033	0.00985964
cg03232933	0.00831086	0.000919695	0.0426256
cg03234186	0.0136117	2.5547e-06	0.00059207
cg03236397	0.010149	2.5459e-05	0.00325276
cg03237648	0.011359	1.62018e-05	0.00235173
cg03244696	0.00923541	0.000168607	0.0129404
cg03247892	0.00867872	0.000608148	0.0321512
cg03252986	0.00833597	0.000774419	0.0379644
cg03257179	0.00947664	0.000231524	0.0162482
cg03259243	0.00878858	0.000370284	0.0226877
cg03260566	0.0121929	0.00018805	0.0140275
cg03262554	0.0190142	1.16328e-09	1.68995e-06
cg03268007	0.00808889	0.000480891	0.0273416
cg03269218	0.0167381	5.26495e-06	0.00101357
cg03271293	0.00735974	4.06455e-05	0.00461217
cg03279206	0.00694213	0.00028361	0.0187314
cg03289872	0.0113527	0.000200074	0.0146828
cg03291396	0.0120797	1.42535e-06	0.000390991
cg03291607	0.00770336	0.000608724	0.0321601
cg03301331	0.00964007	2.53013e-05	0.00324212
cg03304610	0.0101683	0.0011124	0.0484649
cg03306221	0.010601	0.000206124	0.0149817
cg03308652	0.0100989	0.00104879	0.0465495
cg03309770	0.00864404	0.000491827	0.0277836
cg03310242	0.00851353	0.00107868	0.047444
cg03310939	0.0108554	0.000332809	0.0210751
cg03313574	-0.00900549	0.00055017	0.0299673
cg03315764	0.00947662	0.000394213	0.0237791
cg03319497	0.00881665	0.000190807	0.0141815
cg03320827	0.0131024	6.72127e-07	0.00022584
cg03321592	0.00710653	0.000260711	0.0176783
cg03323462	0.00839676	0.000764681	0.0376303
cg03323696	0.0213882	2.46095e-09	3.10541e-06
cg03326762	0.0104031	2.55701e-05	0.00326025
cg03330485	0.0117774	1.81089e-06	0.000462765
cg03330558	0.00847113	0.000198055	0.0145836
cg03332469	0.0110709	2.82132e-06	0.000634028
cg03333634	0.0145685	1.41408e-07	7.07506e-05
cg03338924	0.00784727	0.000974404	0.0442828
cg03340649	0.00778186	0.000591104	0.0314715
cg03342498	0.0091902	0.000718995	0.0359813
cg03344031	0.012209	3.60609e-05	0.00420659
cg03344332	0.0142582	3.66669e-05	0.00425569
cg03347018	0.00674736	0.000492045	0.0277893
cg03348397	0.0091521	0.000713854	0.0358124
cg03348461	0.00672521	0.000659633	0.0339947
cg03349184	0.0101786	7.14869e-05	0.00695786
cg03350900	0.0124558	3.9468e-06	0.000817137
cg03354340	0.00899162	0.000936725	0.0431282
cg03354992	0.0143499	2.19739e-07	9.95747e-05
cg03355526	0.0113671	0.000139005	0.0112398
cg03356778	0.00947937	0.000648071	0.0335739
cg03356900	0.0102722	3.84606e-05	0.00442272
cg03357547	0.00860383	0.000867692	0.0410014
cg03363904	-0.00725074	0.000858628	0.0407122
cg03364108	0.0257529	4.51973e-09	5.03058e-06
cg03365311	0.0111826	3.88072e-06	0.000808295
cg03365496	0.0114045	4.30735e-06	0.000870923
cg03365733	0.00872473	5.16194e-08	3.36514e-05
cg03366850	0.00853492	0.000878101	0.0413519
cg03369269	0.0129961	0.000141898	0.0114203
cg03369807	0.00792227	5.66393e-05	0.00584922
cg03371199	0.0189246	0.000170168	0.0130255
cg03384000	0.00806406	0.00027865	0.018517
cg03385864	0.0105614	1.57717e-05	0.00230957
cg03388293	0.01111	2.00739e-06	0.000498111
cg03389525	0.0087559	0.0006375	0.0331804
cg03389653	0.0189954	2.14016e-10	5.13866e-07
cg03396557	0.00923087	0.000219928	0.0156721
cg03397716	0.0105578	2.47701e-05	0.00318672
cg03399905	0.0119538	6.73861e-06	0.00122885
cg03400437	0.0184247	1.11854e-07	5.94272e-05
cg03404566	0.0143224	0.000125362	0.0104444
cg03405315	0.0175312	1.37623e-06	0.000380973
cg03405515	0.0162397	3.06589e-05	0.00373254
cg03405983	0.0126252	2.75794e-07	0.000115865
cg03407747	0.0192817	5.18203e-05	0.00550277
cg03411376	-0.00689487	0.000612056	0.032274
cg03411507	0.00758104	0.000994031	0.044868
cg03413465	0.0118825	0.000281201	0.0186364
cg03415617	0.0128252	0.000611006	0.0322382
cg03422911	0.0136228	3.99067e-07	0.000154166
cg03427299	0.0102743	0.000667485	0.0342716
cg03428864	0.0079768	0.000908246	0.0422764
cg03431972	0.00893865	0.000915678	0.0424679
cg03437157	0.0102849	6.39064e-06	0.00117907
cg03437186	0.00745137	0.000940998	0.0432708
cg03442378	0.00608651	0.00105065	0.0465825
cg03442425	0.0105508	9.7526e-05	0.00868246
cg03444245	0.00804892	6.87191e-06	0.00124649
cg03446636	0.00932294	9.04536e-07	0.000279987
cg03450948	0.0149202	0.000553402	0.0300708
cg03457195	0.00842932	0.000793122	0.0386014
cg03462380	0.0108083	0.000518098	0.0287212
cg03466525	0.0109718	1.68009e-05	0.00240935
cg03468072	0.0134724	1.9611e-07	9.08924e-05
cg03477112	0.00852401	0.000325181	0.0207363
cg03482682	0.0137674	2.24648e-08	1.69623e-05
cg03495868	0.00897732	9.6011e-05	0.00858668
cg03496114	0.0143972	1.46725e-05	0.00219328
cg03496122	0.0147449	0.000451902	0.0262071
cg03497133	0.00640338	2.09399e-05	0.00282698
cg03499808	0.0198031	5.99452e-05	0.00610133
cg03503516	0.0194144	1.41361e-08	1.18631e-05
cg03506028	0.00771285	0.00046775	0.0267802
cg03506489	0.0153379	1.40654e-07	7.05913e-05
cg03507241	0.0175076	0.000450641	0.0261647
cg03507326	0.0166934	4.94798e-06	0.000969279
cg03509106	0.00963431	0.000353305	0.021935
cg03512426	0.00861861	0.00016683	0.0128467
cg03514351	0.0104681	2.42214e-05	0.00313892
cg03520644	0.015888	1.08499e-06	0.000317107
cg03522107	0.00701201	0.000135004	0.0110064
cg03523426	0.00695401	0.000711318	0.0357368
cg03523785	0.0112844	1.64749e-06	0.00043349
cg03524083	0.012985	0.00037365	0.0228228
cg03531247	0.0107732	0.000341663	0.0214588
cg03532026	0.0110288	5.84392e-05	0.00599571
cg03532926	0.0121629	1.89788e-05	0.00263015
cg03533472	0.00943779	0.000352729	0.0219131
cg03537942	0.0100533	9.32737e-05	0.00841341
cg03540175	0.0124725	0.000632368	0.0330227
cg03542891	0.00797636	0.000700334	0.035417
cg03544320	0.0250394	0.000512653	0.0285291
cg03545227	0.0154511	3.85199e-10	7.52451e-07
cg03546163	-0.0117106	0.000607609	0.0321326
cg03546235	0.00780569	3.37285e-05	0.00399796
cg03546977	0.0106943	0.000425935	0.0251483
cg03553587	0.0110238	1.5736e-06	0.000418521
cg03554749	0.00891618	0.000209434	0.0151332
cg03554925	0.00626618	0.00104929	0.0465656
cg03555227	0.0146346	2.58294e-08	1.90824e-05
cg03564201	0.00882369	1.8431e-05	0.00257999
cg03573446	0.0101597	0.000498022	0.0279988
cg03574723	0.0154814	0.000544023	0.0297576
cg03578662	0.0145505	1.26214e-07	6.4939e-05
cg03583111	0.00982445	1.02688e-05	0.00168748
cg03599078	0.0157905	5.50281e-08	3.50271e-05
cg03599357	0.00885266	3.99647e-05	0.00454686
cg03602280	0.0131836	0.00065211	0.0337225
cg03602730	0.0135441	2.91762e-07	0.000121247
cg03607115	0.00930846	0.000176235	0.013392
cg03607117	0.00772762	0.000715984	0.0358872
cg03608520	0.00985182	0.000464485	0.0266551
cg03613822	0.0165192	0.000197123	0.0145322
cg03614916	0.0104114	1.83649e-05	0.0025749
cg03620853	0.0113533	0.00105459	0.0467172
cg03623155	0.010771	7.4464e-06	0.00132102
cg03623178	0.0102207	0.000105886	0.00925444
cg03623568	-0.00815934	0.00112578	0.0488383
cg03625109	0.0143895	5.67742e-07	0.000200569
cg03631561	0.00809571	0.000912884	0.0423981
cg03642635	0.00932648	0.000957811	0.0437992
cg03646189	0.00850247	0.00083025	0.039842
cg03646916	0.0189383	7.40761e-09	7.35978e-06
cg03650189	0.0127157	6.64804e-06	0.00121746
cg03656899	0.00691317	3.93138e-06	0.000815898
cg03659519	0.0131124	0.000729492	0.0363802
cg03662014	0.00951356	0.000698662	0.0353734
cg03662049	0.00588942	6.27363e-05	0.00630675
cg03664443	0.00903035	0.000841209	0.0401863
cg03671597	0.011781	3.31928e-06	0.00071908
cg03678062	0.0109552	0.000114813	0.00979684
cg03679504	0.0128618	0.000327786	0.0208524
cg03679521	0.0174164	1.29559e-05	0.00199891
cg03679755	0.0162179	0.000394216	0.0237791
cg03692563	0.00880299	0.000122987	0.0102804
cg03696599	0.0122869	1.6527e-05	0.00238392
cg03696974	0.00911471	0.000296709	0.0193927
cg03699182	0.0137538	1.28749e-05	0.00198907
cg03699623	0.00824016	0.000583823	0.0311799
cg03701992	0.0113663	3.18324e-05	0.00383222
cg03703356	0.0104266	6.59726e-06	0.00121046
cg03704700	0.00874121	0.000371761	0.022746
cg03705396	0.0100281	0.000530115	0.0292187
cg03705621	-0.00752199	0.00110917	0.0483726
cg03705912	0.0148667	1.01483e-06	0.000304111
cg03721195	0.00600701	0.000982844	0.0445258
cg03724423	0.0127898	0.000541768	0.0296671
cg03729251	0.0119281	0.000145545	0.0116461
cg03730428	0.0222276	2.53236e-05	0.00324262
cg03731131	0.00747577	0.00114997	0.0496202
cg03731268	0.00862532	5.09704e-05	0.00544093
cg03731616	0.0105304	5.67819e-05	0.0058622
cg03732020	-0.0125986	0.000559586	0.0302734
cg03732545	0.00704728	0.000352395	0.0219061
cg03734437	0.00874219	0.00041839	0.0248215
cg03734874	0.015	3.10077e-07	0.000127479
cg03738352	0.0113405	2.99704e-05	0.00367329
cg03743720	0.0119573	0.000196306	0.0144956
cg03744440	0.0169396	8.35955e-05	0.00775514
cg03753331	0.0096709	0.00102336	0.0458032
cg03754403	0.0120006	5.66242e-05	0.00584922
cg03755123	0.00753824	0.000366815	0.0225391
cg03759824	0.00963075	3.47239e-05	0.00408551
cg03760191	0.0104951	9.65787e-05	0.00862852
cg03760483	0.013735	0.000126115	0.0104923
cg03760518	0.00482198	0.000480955	0.0273416
cg03760951	0.0151275	1.28799e-06	0.000362643
cg03762994	0.0154839	1.44937e-05	0.00217125
cg03767531	0.0109052	1.05769e-05	0.00172423
cg03771840	0.0179819	1.41165e-10	3.72582e-07
cg03772350	0.0111151	1.12758e-05	0.00179993
cg03774514	0.0203788	1.22757e-05	0.00191591
cg03775422	0.0117912	1.60766e-05	0.00234043
cg03778029	0.0124891	5.44639e-06	0.0010411
cg03780701	0.00884932	0.000709673	0.0356894
cg03781505	0.0114601	7.37155e-06	0.00131266
cg03782130	0.0125472	1.07203e-06	0.000314604
cg03795847	0.00957566	4.41038e-05	0.00490316
cg03799405	0.0113534	0.000573194	0.0307643
cg03810428	0.0114938	4.40451e-06	0.000886938
cg03815358	0.0110397	8.74267e-06	0.00149496
cg03817667	0.0216941	2.86486e-08	2.08973e-05
cg03826976	0.00893094	0.000340708	0.0214152
cg03827337	0.00971684	0.000156077	0.0122479
cg03839661	0.00986204	7.04709e-05	0.00687903
cg03844506	0.0241103	1.28191e-14	7.38704e-10
cg03844894	0.00832252	9.7102e-05	0.00866855
cg03852847	0.00881659	0.000774433	0.0379644
cg03871120	0.0110607	0.000256819	0.0174692
cg03876032	0.0153822	2.202e-10	5.25068e-07
cg03881775	0.00955982	0.000791353	0.038537
cg03890691	0.0154882	7.36142e-07	0.000241942
cg03892457	0.00778638	0.000682546	0.0348482
cg03893271	0.0118328	0.000520278	0.0288051
cg03902450	0.0078941	0.000877648	0.0413419
cg03902729	0.0134761	4.50743e-07	0.000171071
cg03909500	0.00999912	1.71895e-05	0.00245085
cg03914922	0.00796672	0.000534344	0.0293921
cg03917952	0.00828069	0.000155196	0.0122065
cg03925294	0.0104466	2.17658e-06	0.000530345
cg03926815	0.0103694	1.72784e-05	0.00245948
cg03928546	0.010151	7.55492e-05	0.00723182
cg03930209	0.00910164	0.000539642	0.0295971
cg03932361	0.0107451	9.44907e-05	0.00847263
cg03936663	0.0102666	0.000685105	0.034905
cg03941531	0.00939524	0.00091809	0.0425741
cg03943025	0.0160728	0.000958674	0.0438155
cg03943081	0.00969098	9.1384e-05	0.00828212
cg03943218	0.0122982	1.7346e-06	0.00044757
cg03945902	0.00976652	0.000318367	0.0203996
cg03949391	0.0173754	3.55154e-06	0.000757062
cg03953500	0.0199953	2.08758e-05	0.00282058
cg03957108	0.0106467	0.000206461	0.0149936
cg03958426	0.0088392	0.000164195	0.0127118
cg03958979	0.00853352	0.000614849	0.0323867
cg03960072	0.00901007	0.000883769	0.0415115
cg03962691	0.00716993	0.00099583	0.0449316
cg03965496	0.0104654	2.03653e-06	0.000503315
cg03968755	0.0164884	1.56784e-09	2.15971e-06
cg03970036	0.0111772	0.000111973	0.00964658
cg03972466	0.00847932	0.000422688	0.0250249
cg03975694	0.0145409	2.18701e-07	9.93246e-05
cg03978375	0.0182469	2.76441e-09	3.41358e-06
cg03981286	0.00794063	0.000492511	0.0278065
cg03981954	0.00789186	0.000687513	0.0349749
cg03983331	0.0065919	0.000507688	0.028344
cg03984405	0.0117193	2.64068e-05	0.00334196
cg03989260	0.0117422	2.36181e-06	0.000558551
cg03994318	0.0142534	0.000851609	0.0404849
cg03996195	0.0110708	3.23177e-06	0.000706254
cg03998655	0.0152768	2.21428e-05	0.00294007
cg04004558	0.00589822	0.000890527	0.0416873
cg04008601	0.0118941	0.000477102	0.0271549
cg04010091	0.00756271	0.00102276	0.0457941
cg04021544	0.0129653	0.000167323	0.0128675
cg04021856	0.0109253	3.09684e-05	0.00375831
cg04024095	0.0122048	1.06863e-05	0.00173465
cg04030486	0.0114359	0.000585002	0.0312284
cg04030615	0.0107763	2.71566e-05	0.00341808
cg04032066	0.00831676	0.000214113	0.0153653
cg04038179	0.00782788	0.000104964	0.0091854
cg04040975	0.00819121	0.00100025	0.0450634
cg04042468	0.0120403	0.000464105	0.0266466
cg04043571	0.00784454	0.000502457	0.02818
cg04044664	0.0135144	4.96058e-07	0.000182554
cg04048259	0.0139996	1.89814e-05	0.00263015
cg04050824	0.00918268	7.7133e-05	0.0073347
cg04053108	0.00726368	2.38547e-05	0.00310069
cg04058752	0.00750804	9.86461e-06	0.00163417
cg04059197	0.00806592	0.00101865	0.0456633
cg04059773	0.00974089	0.00050807	0.0283594
cg04061117	0.0088257	5.21526e-05	0.00552957
cg04063945	0.0118157	1.51759e-05	0.00225107
cg04069951	0.0131527	2.29526e-07	0.000102135
cg04074140	0.0113828	0.000513302	0.0285394
cg04077662	0.0165887	1.19286e-07	6.23958e-05
cg04079139	0.00875864	0.000108859	0.00944735
cg04081201	0.00872497	0.000500021	0.0280792
cg04084088	0.00837962	0.000104348	0.00914777
cg04084157	0.0142132	1.17142e-08	1.03852e-05
cg04087740	0.0108274	2.30408e-05	0.00302676
cg04089434	0.00826903	0.000766113	0.0376794
cg04090392	0.0144223	2.69165e-06	0.000616146
cg04093225	0.0097435	0.000194769	0.0144078
cg04096519	0.00737583	0.000989707	0.0447488
cg04097639	0.0134658	3.3055e-07	0.000133515
cg04098270	0.0117153	0.000100731	0.0088998
cg04098339	0.0107447	1.58513e-06	0.000420939
cg04100532	0.0157	1.57448e-07	7.67816e-05
cg04101060	0.00913854	5.43205e-05	0.00567074
cg04104132	0.0107213	7.16561e-05	0.00696237
cg04105547	0.010085	0.000104348	0.00914777
cg04110283	0.0104149	1.54978e-05	0.00228699
cg04111071	0.0152522	1.05852e-06	0.000312542
cg04115680	0.0229759	5.36314e-09	5.79476e-06
cg04118306	0.0275724	3.04962e-10	6.35191e-07
cg04120171	0.010287	0.00015724	0.0123001
cg04120686	0.0117449	2.82189e-07	0.000117835
cg04127342	0.0143368	1.11896e-06	0.000324294
cg04128746	0.00933227	0.000946106	0.0434305
cg04130427	0.00878879	0.000450455	0.0261626
cg04135106	0.0103018	6.23345e-07	0.000213178
cg04138112	0.00944345	0.000326076	0.0207819
cg04138502	0.0158064	8.02431e-08	4.55571e-05
cg04139449	0.00986163	0.000640233	0.0332826
cg04140663	0.0184314	5.67445e-08	3.58022e-05
cg04141164	0.00640726	0.00050727	0.0283298
cg04142323	0.00816083	0.00074565	0.0369568
cg04143876	0.0142221	9.11036e-05	0.0082632
cg04145287	0.0111451	0.000564867	0.030483
cg04149015	0.00985485	0.000144295	0.0115621
cg04154027	0.0125291	8.89309e-05	0.00814304
cg04157138	0.00919364	2.31923e-05	0.00303974
cg04157263	0.0105855	4.14514e-06	0.000844049
cg04158367	0.0153213	1.91639e-06	0.00048154
cg04161526	0.00927019	0.00015883	0.0123936
cg04162059	0.00927157	0.000545042	0.0298002
cg04168670	0.0166201	2.51283e-12	2.11907e-08
cg04169403	0.0147052	0.000358164	0.0221373
cg04174180	0.0141975	1.89411e-05	0.00262905
cg04175292	0.0223009	1.63196e-05	0.00236287
cg04178316	0.00903957	3.37897e-05	0.00399962
cg04178787	0.00812703	0.000180724	0.0136313
cg04179625	0.00936932	0.00101183	0.0454518
cg04184019	0.00961132	0.000124621	0.0103952
cg04184232	0.0122901	3.32333e-06	0.000719507
cg04193160	0.00774806	0.000108996	0.00944974
cg04193835	0.0118069	0.000109002	0.00944974
cg04193970	0.0128137	1.42143e-05	0.00214239
cg04194073	0.0123362	2.0916e-05	0.00282491
cg04200224	0.0108163	5.42191e-05	0.00566699
cg04209727	0.00789735	0.000210145	0.0151687
cg04211115	0.0134987	6.3035e-07	0.000215361
cg04217706	0.0107105	5.16747e-05	0.00549237
cg04217778	0.0175548	1.74158e-06	0.000448701
cg04218035	0.0112657	6.23058e-06	0.00115699
cg04218812	0.0124045	1.23366e-05	0.00192396
cg04220541	0.00680205	0.000195042	0.0144215
cg04221877	0.00714811	0.00012077	0.01014
cg04224064	0.0225486	2.61873e-07	0.000111644
cg04228468	0.0131903	1.1752e-06	0.000336364
cg04234063	0.00972867	0.000409355	0.0244406
cg04239375	0.00873842	9.33647e-05	0.00841341
cg04248271	0.0113583	0.000239878	0.0166543
cg04248446	0.013185	0.000154371	0.012147
cg04249142	0.00989744	0.000886482	0.0415599
cg04255416	0.0114948	2.32423e-06	0.000553795
cg04255879	0.0104121	3.60977e-05	0.00420796
cg04256516	-0.00796612	0.000327153	0.0208275
cg04259907	0.0109336	0.00028006	0.0185876
cg04261138	0.00962318	1.57778e-05	0.00230957
cg04265051	0.0120453	4.38106e-10	8.23242e-07
cg04265797	0.00845069	0.000355097	0.0219871
cg04266460	0.0170005	3.42766e-05	0.00404595
cg04267526	0.0124143	1.29879e-06	0.000364583
cg04268670	0.0117093	5.30152e-06	0.00101948
cg04270085	0.00925454	0.000870346	0.0410931
cg04270401	0.00742569	0.000931441	0.0429971
cg04271218	0.0122975	1.14457e-06	0.000330333
cg04272969	-0.00825809	0.000884796	0.0415315
cg04273811	0.0127694	1.37241e-06	0.000380525
cg04275027	0.0197291	1.17079e-08	1.03852e-05
cg04278702	0.00918712	8.94666e-05	0.0081721
cg04281069	0.0138918	2.33178e-05	0.00304694
cg04282694	0.0113575	1.22559e-05	0.00191484
cg04289036	0.00765106	0.000939428	0.0432107
cg04290346	0.0121441	1.1962e-05	0.00188167
cg04290579	0.00951382	0.000622366	0.0326433
cg04293733	0.0106985	8.69013e-06	0.00148853
cg04295144	0.0231154	1.96002e-10	4.84059e-07
cg04295543	0.00608297	0.000601378	0.0318908
cg04296540	0.0158113	4.36328e-05	0.00487532
cg04303382	0.00785749	0.000841718	0.0401915
cg04304561	0.00898495	1.66773e-05	0.0023996
cg04304705	0.0082833	0.000753813	0.0372333
cg04305399	0.0104661	0.00014829	0.0117981
cg04306063	0.0109462	4.09885e-06	0.000839567
cg04309093	0.0199745	0.000122604	0.0102616
cg04316233	0.0145871	0.000344931	0.0215955
cg04319659	0.00665199	0.000967753	0.0440964
cg04324666	0.00895029	0.00114368	0.0493979
cg04326198	0.0122243	2.19992e-05	0.00292888
cg04326854	0.00954636	0.000154178	0.0121374
cg04330371	0.0159887	0.000110393	0.00954068
cg04330683	0.00839047	4.31715e-05	0.00483284
cg04339837	0.014714	0.000163887	0.0126937
cg04352272	0.0210948	1.225e-08	1.06957e-05
cg04358463	0.0104474	0.000743065	0.0368657
cg04359250	0.0111272	0.000159077	0.0124101
cg04359418	0.00883183	7.13715e-06	0.00128325
cg04364728	0.0106317	0.000208136	0.0150709
cg04365224	0.00933099	0.000953265	0.0436433
cg04365452	0.0102913	1.53724e-05	0.00227343
cg04367107	-0.00608531	0.000951365	0.0435909
cg04368796	0.0131035	6.10332e-06	0.00114005
cg04368939	0.00395746	0.00116029	0.049953
cg04370442	0.0145918	4.71401e-05	0.00513875
cg04374006	0.00961804	4.13977e-06	0.000843452
cg04374393	0.00778897	0.000267836	0.018013
cg04383128	0.00852849	0.000235345	0.0164486
cg04386206	0.00933494	0.00113053	0.0489756
cg04387835	0.0111707	0.000402868	0.0241618
cg04388919	0.0113506	7.87597e-06	0.00137602
cg04392469	0.014091	0.0001719	0.0131379
cg04398950	0.00949716	4.32059e-05	0.00483449
cg04398978	0.00919831	0.000225931	0.0159682
cg04402007	0.0154289	1.19183e-06	0.000340281
cg04415176	0.0229104	7.05318e-05	0.00688109
cg04418091	0.0113033	0.000867415	0.0409939
cg04425920	0.0174091	6.41079e-07	0.000218164
cg04427469	0.00797978	0.000239042	0.016623
cg04431629	0.0107247	1.62207e-05	0.00235349
cg04439623	0.00804875	0.000897095	0.0419153
cg04446345	0.0128524	9.36583e-07	0.000286354
cg04448487	0.00911355	0.000250905	0.0171547
cg04450456	0.00756824	0.00110872	0.0483653
cg04453050	0.018797	3.11277e-08	2.2145e-05
cg04453065	0.0147054	0.00018085	0.0136378
cg04454086	0.014841	0.000139703	0.0112804
cg04455430	0.0124604	2.62212e-08	1.93182e-05
cg04464276	0.0135398	2.35283e-06	0.000557573
cg04466549	0.00688067	0.000515028	0.0285906
cg04470072	0.0106056	1.89359e-06	0.000476503
cg04478428	0.0118901	0.000340869	0.0214192
cg04482794	0.0195386	0.000687555	0.0349749
cg04482812	-0.00626158	0.00110148	0.0481588
cg04485799	0.0108658	1.98988e-06	0.000494638
cg04487296	0.0161067	2.7422e-07	0.000115484
cg04487855	0.0146569	3.1169e-09	3.70336e-06
cg04488521	0.0139843	1.47563e-05	0.00220296
cg04493558	0.00850642	1.1973e-05	0.00188207
cg04495670	0.00960864	0.000627967	0.0328573
cg04499325	0.0134194	7.34756e-07	0.000241717
cg04501188	0.00865015	0.00096148	0.0439031
cg04508964	0.0103095	8.04755e-05	0.00755694
cg04517903	0.00950102	0.00108101	0.0475223
cg04519177	0.0152273	4.63543e-07	0.00017408
cg04520793	0.0087267	0.000286921	0.0189104
cg04527868	0.0107892	0.000330111	0.0209691
cg04528819	0.016671	2.07916e-10	5.02711e-07
cg04531704	0.00998491	0.000888619	0.0416205
cg04534926	0.0102125	7.32916e-05	0.00709032
cg04535008	0.0116866	0.00080543	0.039052
cg04536893	0.0101256	0.000200798	0.0147104
cg04543289	0.0115178	2.25468e-06	0.000543248
cg04548856	0.0121829	9.23806e-06	0.00155645
cg04549162	0.0101332	0.000248598	0.0170644
cg04553690	0.0105333	1.32072e-05	0.00202953
cg04559779	0.00892135	0.000443751	0.0258968
cg04560225	0.0103955	1.98229e-07	9.16286e-05
cg04562217	0.0151408	1.51243e-06	0.000408323
cg04567445	0.0113625	0.000223027	0.0158012
cg04569082	0.0117048	0.000474286	0.0270604
cg04573550	0.00969012	0.000148094	0.01179
cg04575202	0.00871532	0.000923919	0.0427641
cg04577625	0.00954335	0.000109645	0.0094949
cg04578903	0.0119699	3.4728e-05	0.00408551
cg04583232	0.00761261	9.20099e-05	0.0083214
cg04584301	0.0107023	6.31365e-05	0.00633662
cg04591018	0.00901481	0.00085067	0.0404591
cg04598121	0.0138629	8.45761e-06	0.00145702
cg04600618	0.0197304	1.23744e-06	0.00035041
cg04601296	0.00458002	9.75116e-05	0.00868246
cg04602284	0.0120776	7.54411e-06	0.00133422
cg04603419	0.0111272	7.63899e-06	0.00134618
cg04606053	0.00949075	1.91777e-05	0.00264701
cg04606367	0.00859168	0.000125979	0.0104857
cg04606861	0.0154635	8.85457e-07	0.00027625
cg04609245	0.012956	0.000483652	0.0274498
cg04609350	0.00934405	5.31797e-05	0.00559727
cg04611203	0.00940189	1.56351e-05	0.00229981
cg04611395	0.00983864	0.000314405	0.020205
cg04611437	0.0108405	6.06965e-05	0.00616329
cg04621893	0.00871646	2.56774e-05	0.00326398
cg04622802	0.01168	0.000424346	0.0250802
cg04623297	0.0104814	1.03906e-05	0.00170023
cg04623955	0.0100203	9.96385e-05	0.00881984
cg04624110	0.0171278	9.18501e-05	0.00831129
cg04630271	0.00654221	0.000508527	0.0283715
cg04632997	-0.00628062	0.000909394	0.042307
cg04633225	0.0119959	0.000126996	0.010545
cg04641171	0.0069862	0.000968533	0.0441043
cg04645545	0.00922992	0.000540696	0.0296224
cg04645914	0.00983629	0.000181827	0.0136966
cg04647982	0.0105549	0.000661924	0.0340909
cg04648480	0.0136599	0.00012689	0.0105426
cg04656042	0.0140157	1.60529e-05	0.00233896
cg04670857	0.0146332	8.17686e-08	4.59703e-05
cg04671611	0.0128871	5.70503e-07	0.000201073
cg04672706	0.0155442	2.97494e-05	0.00365528
cg04674581	0.0118649	0.000131523	0.0108195
cg04674956	0.00984777	2.1323e-05	0.00286088
cg04675542	0.0136371	0.000373796	0.0228228
cg04678462	0.0100365	7.03094e-05	0.00686723
cg04684267	0.0156474	2.51768e-09	3.14852e-06
cg04686953	0.00802317	0.000798505	0.0388087
cg04687439	0.00800227	0.00103553	0.0461509
cg04688051	0.0170192	1.20207e-05	0.00188576
cg04688828	0.0258971	8.98819e-08	4.98827e-05
cg04692403	0.00829648	6.24392e-05	0.00628853
cg04694812	0.00696596	0.00107796	0.0474303
cg04701034	0.0144368	0.00110712	0.048326
cg04709357	0.00765534	0.000539166	0.0295902
cg04716990	0.0185888	0.000232602	0.0163063
cg04718447	-0.00942971	0.000516085	0.0286371
cg04719819	0.00815109	0.000877038	0.0413357
cg04719903	0.0130747	2.55131e-05	0.00325507
cg04726439	0.00671374	8.93783e-05	0.00816887
cg04726446	0.0102386	2.95706e-05	0.00363589
cg04731544	0.0150976	1.82548e-07	8.59445e-05
cg04738888	0.0126457	0.000141302	0.0113829
cg04738965	0.0231162	2.92001e-10	6.15612e-07
cg04739647	0.0181175	1.07244e-07	5.75776e-05
cg04742345	0.00967973	0.000258993	0.0175721
cg04745384	0.00666731	0.000416542	0.0247373
cg04746199	0.00874898	0.000418965	0.0248471
cg04747322	0.0124038	2.14085e-05	0.00287013
cg04748223	0.00647397	0.000582759	0.0311458
cg04749646	0.014564	2.01458e-07	9.27491e-05
cg04751276	0.0097418	8.32128e-06	0.00144072
cg04751631	0.0115221	3.37049e-05	0.00399796
cg04759648	0.00868788	1.89871e-05	0.00263015
cg04763554	0.00880628	0.000241188	0.0167151
cg04765483	0.00832749	0.000426327	0.0251671
cg04766371	0.0109603	0.000153911	0.0121295
cg04768697	0.013807	3.37292e-05	0.00399796
cg04773818	0.0202435	1.91222e-05	0.00264165
cg04778012	0.0111171	0.00046752	0.0267715
cg04783231	0.01026	0.000120614	0.0101392
cg04784672	0.00926287	0.000667744	0.0342798
cg04785900	0.0205762	7.22671e-07	0.000238649
cg04785972	0.00737032	0.000347466	0.0217055
cg04786857	0.0112574	9.19773e-05	0.00832062
cg04787211	0.0157748	1.10518e-05	0.00177623
cg04792813	0.00819166	0.00024043	0.0166759
cg04796763	0.0088031	0.000782407	0.0382062
cg04799343	0.0119036	0.000154111	0.0121349
cg04801402	0.0121775	1.30555e-07	6.66761e-05
cg04801617	0.010804	0.00021073	0.0151919
cg04803153	0.0129583	8.53428e-05	0.0078876
cg04804717	0.010439	4.74185e-05	0.00516544
cg04804808	0.00767653	0.000732847	0.0365001
cg04806942	0.00767657	0.000178606	0.0135246
cg04807594	0.0202253	8.13224e-10	1.30779e-06
cg04813880	0.0142283	0.000197169	0.0145325
cg04816394	0.0128381	1.6169e-05	0.00234894
cg04819499	0.0119914	2.77052e-06	0.000626908
cg04821375	0.0114836	0.000282332	0.0186857
cg04828580	0.00828849	0.000453299	0.0262397
cg04835284	0.00848725	0.000349367	0.0217883
cg04837025	0.024358	8.63086e-11	2.53943e-07
cg04837832	0.0103887	2.9295e-05	0.0036097
cg04838147	0.00741562	0.000448431	0.0260714
cg04839289	0.0173272	5.50473e-09	5.8925e-06
cg04842426	0.0145806	9.84264e-05	0.00874948
cg04845871	-0.00642712	0.00074496	0.0369332
cg04851089	0.00870611	0.000949061	0.0435027
cg04851268	0.0096099	0.00030157	0.0196067
cg04851352	0.00401782	0.000589435	0.0314114
cg04851712	0.0101476	0.000651041	0.0336723
cg04858155	0.0102152	1.17386e-06	0.000336278
cg04859466	0.0136535	3.97467e-07	0.00015372
cg04861904	0.0100544	3.7758e-05	0.00435309
cg04864807	0.0204097	3.98584e-08	2.72895e-05
cg04865110	0.0217572	1.92248e-09	2.55554e-06
cg04865691	0.0103612	7.24285e-06	0.0012982
cg04865692	0.0164771	1.73175e-09	2.35905e-06
cg04869568	0.00982779	0.00033946	0.0213651
cg04870415	0.00784745	3.36158e-05	0.00399545
cg04875128	0.0416804	5.03703e-10	9.11815e-07
cg04878152	0.00970143	6.94843e-05	0.00680192
cg04878701	0.00808732	0.000656085	0.0338522
cg04879281	0.00970268	0.000859999	0.0407604
cg04880546	0.0150818	3.29949e-07	0.000133428
cg04880751	-0.0105791	0.000757862	0.0374012
cg04894619	0.0211054	1.86795e-11	8.49803e-08
cg04898695	0.011325	9.46691e-06	0.00158443
cg04899300	0.00945404	0.000156	0.0122446
cg04902302	0.00997316	6.83092e-05	0.00671732
cg04905434	0.027213	1.066e-13	2.30357e-09
cg04908625	0.0123308	1.48472e-07	7.33316e-05
cg04911280	0.00911361	5.90202e-05	0.00604276
cg04912843	0.0123774	0.00012299	0.0102804
cg04917181	0.0175732	0.00021557	0.0154603
cg04917446	0.0102687	0.000373178	0.0228125
cg04918696	0.0108047	2.66544e-05	0.0033659
cg04926361	0.00902792	7.32573e-05	0.00709001
cg04926380	0.00692152	0.00073717	0.0366441
cg04928049	0.0157477	0.000749563	0.0370869
cg04930630	0.0109108	0.00029306	0.0192124
cg04931216	0.00795043	0.00106465	0.0470542
cg04932551	0.0111432	1.50968e-06	0.000408112
cg04935449	0.0118511	0.000143767	0.0115358
cg04938966	0.0116512	5.93412e-06	0.00111386
cg04939673	0.00997264	0.000159249	0.0124207
cg04940570	0.0153067	3.19076e-06	0.000699122
cg04943636	0.00949116	4.00217e-06	0.000823777
cg04947680	0.0135574	2.45395e-05	0.00317063
cg04950301	0.00993778	5.88281e-05	0.00602666
cg04961235	0.0103366	0.000818157	0.0394533
cg04963967	0.00726635	0.000679496	0.0347438
cg04965050	0.0192992	7.4428e-08	4.31774e-05
cg04971534	0.00837644	0.000376167	0.0229425
cg04972745	0.0095392	4.8764e-05	0.00527042
cg04974062	0.0135912	2.22666e-08	1.68832e-05
cg04974130	0.00716429	0.000835842	0.0400381
cg04974290	0.0140398	2.15832e-05	0.00288348
cg04980928	0.00946398	7.26857e-06	0.00130147
cg04983977	0.00783451	0.000701791	0.0354575
cg04986579	0.01002	6.45901e-05	0.00644323
cg04986899	0.00907411	0.000456025	0.0263269
cg04988476	0.0125145	8.85387e-06	0.00151024
cg04988514	0.0109352	3.73245e-06	0.000784502
cg04991036	0.009797	6.55158e-06	0.00120358
cg04991805	0.0107613	0.000161713	0.0125788
cg04996219	0.0149959	0.000702092	0.0354575
cg04999352	-0.0112286	2.40891e-05	0.00312646
cg05001715	0.00865909	0.00102525	0.0458581
cg05002512	-0.0101794	0.000630929	0.0329625
cg05009601	0.0141486	1.19124e-08	1.0507e-05
cg05022105	0.00773688	0.000582299	0.0311321
cg05024939	0.0167516	8.88245e-11	2.58078e-07
cg05036656	0.01241	1.74097e-06	0.000448701
cg05039475	0.0100006	1.30195e-05	0.00200782
cg05039548	0.00852487	0.000130204	0.0107494
cg05041351	0.00676422	0.00104659	0.0465058
cg05043886	0.00771171	0.00030339	0.0196992
cg05044185	0.0130375	0.000164492	0.0127262
cg05050944	0.00641143	0.000978116	0.0443989
cg05051550	0.00952713	0.000885546	0.0415471
cg05053440	0.0113086	0.000150465	0.0119129
cg05053562	0.0108595	0.00110452	0.0482368
cg05056120	0.0109844	5.52266e-06	0.00105321
cg05057634	0.0112809	2.73166e-05	0.00343198
cg05057720	0.0252057	5.85382e-07	0.00020403
cg05058167	0.0122204	0.00105644	0.0467874
cg05062333	0.0114826	1.4702e-05	0.0021958
cg05065879	0.00913219	8.98089e-05	0.0081934
cg05072100	0.0129954	9.05577e-05	0.00823746
cg05073035	0.00820624	0.000132676	0.0108885
cg05080154	0.0245748	1.75548e-07	8.32595e-05
cg05093169	0.00948217	7.43401e-05	0.00714974
cg05093315	-0.00682275	0.000185343	0.0138888
cg05095591	0.00969698	0.000775427	0.037974
cg05099508	0.0116908	2.15114e-05	0.0028785
cg05100419	0.00896204	0.00022043	0.0157005
cg05106294	0.0130873	0.000213786	0.0153541
cg05107500	0.00846993	4.11632e-06	0.000841324
cg05107535	0.0137571	0.000120422	0.010128
cg05113927	0.0103344	9.75276e-07	0.000294759
cg05118960	0.00880577	0.00028893	0.0190136
cg05120501	0.00860456	0.000908541	0.0422787
cg05121006	0.00905354	0.000414323	0.0246563
cg05124243	0.00983716	0.00112369	0.0487903
cg05134945	0.0144791	0.000264649	0.0178473
cg05137466	0.00965106	3.35429e-05	0.0039909
cg05139788	0.0124362	1.07527e-06	0.000315066
cg05142211	0.0115821	0.000483425	0.0274414
cg05157516	0.00846159	0.00107092	0.0472408
cg05167251	0.0224013	5.94993e-08	3.7087e-05
cg05168012	0.0137768	5.30564e-05	0.0055911
cg05168977	0.0133722	2.15892e-06	0.000527528
cg05169951	0.0109684	4.22786e-07	0.000162061
cg05172259	0.00973397	6.5999e-05	0.006546
cg05182418	-0.0137059	6.90154e-05	0.00676944
cg05183931	0.0113715	3.08136e-05	0.00374874
cg05184377	0.0158629	3.41067e-06	0.000733364
cg05184456	0.00999544	1.98942e-05	0.00272415
cg05194316	0.0104091	0.00021384	0.0153541
cg05196487	0.0101841	0.00063683	0.0331705
cg05201970	0.0158855	4.33559e-05	0.0048471
cg05206884	0.0120861	4.0552e-05	0.00460458
cg05208605	0.00977909	5.92089e-05	0.00604287
cg05209584	0.0112923	0.000242475	0.0167731
cg05211996	0.00808974	4.09788e-05	0.00463479
cg05213896	0.0292587	6.70151e-11	2.10642e-07
cg05214685	0.00925585	0.00015937	0.0124273
cg05215272	0.00982854	0.000160947	0.0125305
cg05215925	0.0107149	6.33054e-06	0.00117048
cg05221167	0.0108236	9.93931e-05	0.00880263
cg05226283	0.00673677	0.000682948	0.0348585
cg05227131	0.0084768	0.00107052	0.0472354
cg05236677	0.0101105	0.00058006	0.0310412
cg05237485	0.0113998	2.81013e-07	0.000117628
cg05239811	0.0152509	6.98485e-08	4.13682e-05
cg05242526	0.00920533	0.0002649	0.0178573
cg05251000	0.011626	0.000225171	0.0159177
cg05274242	0.00925102	0.000726449	0.0362703
cg05280698	0.0201875	0.000821014	0.039558
cg05289022	-0.00981649	0.000555037	0.0301312
cg05295006	0.0115373	0.000383092	0.0232859
cg05301470	0.0142584	4.99235e-07	0.00018324
cg05301866	0.0100596	6.82115e-06	0.00123997
cg05302338	0.00714829	0.000672108	0.0344578
cg05308495	0.018969	5.40747e-06	0.00103639
cg05312353	0.0122563	3.10243e-06	0.000682364
cg05323533	0.00727013	0.000223003	0.0158012
cg05329352	0.00836248	5.92135e-05	0.00604287
cg05329692	0.00831112	0.000543331	0.029732
cg05333146	0.0094526	2.86599e-05	0.00355552
cg05336395	0.0182706	4.72534e-08	3.14392e-05
cg05337137	0.0128494	8.81484e-07	0.000275815
cg05340162	0.00960708	0.000662716	0.0341124
cg05341815	0.00720347	0.000568267	0.0305889
cg05344295	0.00864075	0.000909575	0.0423097
cg05344430	0.0177845	3.38388e-06	0.000728964
cg05347845	0.0143281	3.29322e-06	0.000716126
cg05348366	0.0185593	0.000149268	0.0118438
cg05350411	0.00904173	0.00015393	0.0121295
cg05350800	0.00637206	0.000103875	0.00911549
cg05352087	0.00732985	0.000292796	0.0191988
cg05352500	0.0196626	2.08084e-06	0.00051134
cg05353884	0.0117124	2.15069e-05	0.0028785
cg05355225	0.00853562	0.00055096	0.0299814
cg05361559	0.0124199	5.39111e-05	0.00564811
cg05363616	0.00730655	0.000914649	0.0424373
cg05364307	0.00845015	4.36413e-05	0.00487532
cg05364759	0.0133015	2.15315e-07	9.82134e-05
cg05368740	0.0154402	1.56173e-05	0.00229874
cg05371578	0.0195634	5.10149e-09	5.58183e-06
cg05374654	0.011501	1.26291e-05	0.00196069
cg05376267	0.00977392	8.95879e-05	0.00817721
cg05376374	0.0207695	9.02786e-07	0.000279696
cg05380019	0.00982914	2.96081e-06	0.000660031
cg05380821	0.0122418	1.56003e-06	0.00041587
cg05380982	0.0100096	3.77429e-05	0.0043528
cg05383490	0.0112215	3.21758e-05	0.00386379
cg05387269	-0.00797345	0.000441832	0.0258398
cg05388840	0.0117046	0.000815059	0.0393602
cg05389335	0.0106771	0.000294036	0.0192618
cg05396212	0.00931629	1.32485e-06	0.000369711
cg05402131	0.0100408	0.000234133	0.0163857
cg05406635	0.016564	5.82895e-07	0.000203779
cg05407003	0.0142201	5.84957e-07	0.00020403
cg05409218	0.0134429	9.08685e-05	0.0082531
cg05412990	0.0157489	1.96031e-08	1.55099e-05
cg05417162	0.0152983	7.69908e-07	0.000250186
cg05419198	0.0111131	5.09896e-06	0.000989883
cg05419425	0.00811327	0.000625391	0.0327523
cg05424071	0.00981011	0.000164112	0.0127082
cg05425754	0.00759203	0.000892244	0.0417564
cg05426485	0.0113755	3.25634e-06	0.000709593
cg05452406	0.0223852	7.24056e-09	7.21454e-06
cg05457768	0.0114302	7.58491e-06	0.0013387
cg05470554	0.00932052	0.000459142	0.0264627
cg05470643	0.00955232	0.000388267	0.023494
cg05472874	0.0135663	8.47247e-07	0.00026874
cg05476568	0.0115454	4.77362e-05	0.00519023
cg05477514	0.0125218	1.31891e-05	0.00202765
cg05478779	0.00666982	0.000520767	0.0288229
cg05483509	0.0124409	1.1851e-06	0.000338639
cg05491001	0.0213064	5.29403e-05	0.00558856
cg05496514	0.0085575	2.51926e-06	0.000587106
cg05500840	0.0164293	7.80026e-05	0.00739826
cg05506365	0.0129058	4.03005e-08	2.74833e-05
cg05508084	0.0130775	5.29412e-05	0.00558856
cg05511722	0.00733882	0.00052625	0.0290427
cg05512100	0.011535	6.62147e-05	0.00656489
cg05513455	0.0108061	4.44547e-06	0.000894144
cg05513806	0.0141671	1.04887e-05	0.00171303
cg05520409	0.012623	1.15936e-05	0.00183708
cg05522011	0.0170362	2.57856e-06	0.00059561
cg05533124	0.0100008	0.00092068	0.0426541
cg05540369	0.0175412	6.37675e-09	6.52302e-06
cg05542681	0.0135894	0.000110016	0.0095191
cg05547777	0.0102584	0.000266541	0.0179399
cg05554039	0.00719356	0.000508504	0.0283715
cg05555455	0.00989559	0.000484484	0.0274753
cg05560435	0.0162345	1.00237e-08	9.24189e-06
cg05565239	0.0127865	8.49016e-06	0.00146117
cg05568490	0.0125225	5.67912e-07	0.000200569
cg05570980	0.00699626	0.000911353	0.0423582
cg05572763	0.0104877	3.96955e-06	0.000821356
cg05575054	0.0220497	2.72946e-10	5.86161e-07
cg05578595	0.00703939	0.000419447	0.0248671
cg05581701	0.0198152	6.86405e-06	0.00124646
cg05588496	0.00793156	0.000441255	0.0258147
cg05591716	0.0107973	5.5038e-06	0.0010502
cg05593411	0.0129111	0.000583339	0.0311589
cg05593775	0.00932571	0.000186491	0.0139507
cg05596328	0.00832118	0.00112708	0.0488704
cg05617469	0.00846337	2.01509e-05	0.00274733
cg05622324	0.0135782	3.3096e-07	0.000133524
cg05627522	0.0103594	0.000484051	0.0274679
cg05632420	-0.0116962	3.93477e-06	0.000816112
cg05637536	0.021521	1.05145e-09	1.567e-06
cg05638174	0.013767	0.000709202	0.0356771
cg05638493	0.00798057	0.000282598	0.0186872
cg05643464	0.00683952	0.00104287	0.046418
cg05650846	0.00731797	4.22965e-06	0.000857722
cg05651903	0.00955336	9.6409e-05	0.00862004
cg05652533	0.017036	1.47853e-08	1.23442e-05
cg05654290	0.00846619	0.00106909	0.0471961
cg05658182	0.0107205	4.03354e-05	0.00458451
cg05658491	0.0103054	1.29413e-05	0.00199755
cg05663573	0.0137898	6.1537e-05	0.00622259
cg05666820	0.0126949	6.38368e-07	0.000217456
cg05668372	0.00764486	0.00110472	0.0482393
cg05673756	0.0190386	4.44519e-06	0.000894144
cg05673968	0.0130094	0.000609283	0.0321719
cg05675373	0.00825166	9.80205e-05	0.00871904
cg05676400	0.0109374	1.25607e-05	0.00195187
cg05678100	0.0130014	1.47014e-06	0.000400241
cg05686497	0.0170593	1.91118e-05	0.00264165
cg05691152	0.0148869	1.05806e-05	0.00172423
cg05700079	0.0132143	1.32517e-07	6.74787e-05
cg05702747	-0.0078861	0.000862014	0.0408224
cg05715492	0.010478	0.000936147	0.0431108
cg05722918	0.010101	5.2326e-05	0.00554491
cg05722981	0.00838623	0.000463482	0.0266241
cg05725004	0.00701649	0.000862264	0.040823
cg05732750	0.0202244	9.42864e-07	0.000287984
cg05733135	0.0155965	1.58573e-05	0.00231632
cg05733181	0.0101479	0.000133352	0.010918
cg05735384	0.0108564	6.01826e-06	0.0011266
cg05735782	0.00904055	7.15736e-05	0.0069615
cg05736236	0.0123918	0.000298059	0.0194517
cg05738152	0.00758579	0.00102983	0.045968
cg05746024	0.00813068	0.00071663	0.0358893
cg05752393	0.0151399	1.74302e-05	0.00247598
cg05756933	0.0146223	7.93667e-07	0.000256553
cg05762769	0.0083175	0.000328885	0.020907
cg05763228	0.0100132	0.00012412	0.0103609
cg05764628	0.0113713	4.08489e-05	0.00462464
cg05764839	0.00826562	6.64517e-06	0.00121746
cg05767411	0.0102932	0.000448708	0.0260787
cg05767421	0.00764881	0.000294526	0.0192866
cg05768141	0.0078954	0.000731285	0.0364411
cg05772218	0.00684874	0.00049314	0.0278164
cg05776388	0.00942783	4.26776e-05	0.00478755
cg05779148	0.0156703	9.92666e-05	0.00879593
cg05783384	0.00836523	0.000921748	0.0426865
cg05784157	0.00904973	8.45185e-06	0.00145676
cg05789711	0.0102215	0.000147161	0.0117347
cg05790451	0.0120153	0.000275149	0.0183443
cg05797463	0.00846656	0.000222651	0.0157912
cg05803237	0.00902333	7.36345e-05	0.00710957
cg05809668	0.0152029	8.86179e-06	0.00151084
cg05817709	-0.00821113	0.000332148	0.0210409
cg05823605	0.010023	8.08336e-07	0.000259744
cg05825244	0.0218326	3.46369e-05	0.00407896
cg05827631	0.0121457	4.30256e-06	0.000870464
cg05835105	0.0128555	0.000132761	0.0108929
cg05839235	0.010038	0.000488907	0.0276573
cg05841659	0.0129142	5.24344e-05	0.00554923
cg05842480	0.00758191	0.00103358	0.0460996
cg05846166	0.00780704	0.000318226	0.0203982
cg05849324	0.00969115	3.68043e-06	0.000775927
cg05863502	0.0172181	3.90979e-07	0.00015189
cg05871694	0.00900079	0.000645569	0.0334744
cg05872306	0.0107314	3.20959e-05	0.00385973
cg05873889	0.00895445	7.20854e-05	0.00700106
cg05876917	0.00795196	0.000324662	0.0207095
cg05878104	0.0102806	0.000309813	0.0199961
cg05879498	0.0100888	2.01107e-05	0.00274515
cg05888175	0.00757558	1.79848e-05	0.00253311
cg05890484	0.0097829	5.45603e-05	0.00569061
cg05895545	0.00964924	0.000242411	0.0167729
cg05897809	0.00822704	0.000500704	0.0281014
cg05903444	0.0123392	0.0010571	0.0467962
cg05904966	0.0160032	0.000483159	0.0274398
cg05908380	0.00808803	0.00102915	0.0459669
cg05916707	0.0111538	0.000992593	0.0448324
cg05917988	0.014571	4.75666e-08	3.15668e-05
cg05922610	0.00973513	0.000470578	0.0268932
cg05923226	0.0126355	1.08732e-06	0.000317361
cg05924485	0.0123235	1.20055e-06	0.000341923
cg05926722	0.00948352	0.000172954	0.0132091
cg05928053	0.00948192	5.91555e-05	0.00604287
cg05928342	0.0119425	5.8096e-06	0.00109737
cg05930881	0.0130759	0.00110988	0.0483853
cg05931439	0.0136892	0.000261595	0.0177139
cg05931551	0.006768	0.000770101	0.0378378
cg05933904	0.0102518	0.000557103	0.030174
cg05934682	0.00979991	3.187e-05	0.00383542
cg05936441	0.00772937	0.00113772	0.0491837
cg05937737	0.0163237	2.96042e-07	0.000122669
cg05940452	0.0102939	0.00033003	0.0209682
cg05942128	0.01035	0.000376252	0.0229436
cg05944137	0.00747055	0.000292524	0.0191882
cg05948940	0.0174362	5.11218e-06	0.000991892
cg05956679	0.0098764	0.000134885	0.0110019
cg05957169	0.0115824	1.39974e-05	0.00212079
cg05967403	0.00896178	0.000262733	0.0177587
cg05976714	0.00968499	0.000349267	0.0217881
cg05977669	0.0102545	0.000119341	0.0100653
cg05979020	0.0158614	2.68763e-06	0.00061581
cg05983315	0.0112671	0.000802442	0.0389508
cg05991454	0.030044	1.27154e-12	1.37263e-08
cg05996052	0.0136428	3.06413e-08	2.18439e-05
cg06000883	0.0144169	2.56931e-07	0.000111035
cg06008330	0.00911119	0.000296349	0.0193765
cg06008724	0.021026	8.61611e-05	0.00794624
cg06010459	0.0130693	8.67218e-06	0.00148732
cg06010588	0.0171072	1.12825e-05	0.00180016
cg06027807	0.018643	6.91868e-08	4.11542e-05
cg06027843	0.00997719	5.76766e-05	0.00592978
cg06028917	0.00906684	2.75752e-05	0.00345818
cg06032349	0.0102237	1.22744e-05	0.00191591
cg06036912	0.00810051	0.000175071	0.0133388
cg06047270	0.0122741	4.00725e-06	0.000824223
cg06049868	0.00658303	0.000415402	0.0247018
cg06056169	0.00752004	0.000179553	0.0135696
cg06056415	0.00783622	0.000664991	0.0341776
cg06062187	0.00855995	8.41553e-05	0.00779661
cg06062984	0.0178467	1.83337e-06	0.000465413
cg06065125	0.00997125	1.45602e-06	0.000397022
cg06066088	0.00962222	2.2601e-05	0.00298187
cg06073351	0.0150315	1.26496e-08	1.08797e-05
cg06076277	0.0114017	6.64846e-05	0.00658095
cg06081199	0.00720591	0.000703499	0.0354883
cg06081518	0.0112209	2.64809e-05	0.00334888
cg06083330	0.0152356	7.45643e-07	0.000243906
cg06085994	0.00761019	0.000852781	0.0405127
cg06091013	0.0102069	0.00023852	0.01659
[truncated: 6,034 more rows]
