# Supplementary material for: DNA methylation age is not affected in psoriatic skin tissue
Source: Clin Epigenetics. 2018 Dec 27;10:160. doi: 10.1186/s13148-018-0584-y (PMC6307188; doi:10.1186/s13148-018-0584-y)
Supplement: Supplementary file 5 — Table S4. CpGs associated with age (FDR < 0.05) in paired PN and PP samples. (XLSX 90 kb) [file 13148_2018_584_MOESM5_ESM.xlsx]

## Sheet: Supplementary table 4
Table S4 CpGs associated with age (FDR < 0.05) in paired PN and PP samples
Sites	coef_PN	Pcoef_PN	FDR_PN	coef_PP	Pcoef_PP	FDR_PP
cg00025981	0.0175803	0.000121413	0.063508	0.01868	1.25152e-05	0.0225373
cg00039627	0.0261936	7.12377e-05	0.0443145	0.0164305	0.00163131	0.320103
cg00065935	0.0199933	6.8571e-08	0.000417556	0.0230154	1.26677e-07	0.00132724
cg00091633	0.0158	3.44337e-06	0.00636161	0.00998257	0.00244011	0.389811
cg00094518	0.0241084	0.000132826	0.0674373	0.0261622	5.54083e-06	0.0116945
cg00105628	0.0175121	1.80245e-07	0.000930155	0.016904	0.00080451	0.220873
cg00166216	0.0175773	0.00351967	0.445601	0.021551	4.42732e-05	0.0475391
cg00220102	0.0261741	1.57114e-06	0.00396323	0.0199509	0.000456636	0.167474
cg00241076	0.0145578	4.71613e-05	0.0346203	0.0125525	0.0029652	0.433069
cg00246386	0.0271918	5.10879e-07	0.00187913	0.0292468	3.44464e-07	0.00233528
cg00292135	0.0306831	1.33333e-05	0.0153772	0.0282146	0.000132749	0.0867642
cg00344900	0.00782992	0.0145954	0.908117	0.0185416	9.88152e-06	0.0184679
cg00346208	0.0331468	3.09534e-06	0.00601248	0.0307054	9.80131e-05	0.0717711
cg00384539	0.0326381	1.32166e-06	0.0035424	0.0252633	0.000183125	0.100757
cg00471190	-0.00828059	0.00380482	0.464992	-0.0140774	1.49216e-06	0.00593009
cg00481951	0.0208489	5.55747e-05	0.0382484	0.0202399	0.000413447	0.15976
cg00503383	0.0279678	2.71772e-06	0.00564922	0.0236739	8.74935e-06	0.0168062
cg00511674	0.013915	3.44668e-06	0.00636161	0.0148105	4.19732e-07	0.00273818
cg00529958	0.0178303	0.00037861	0.123147	0.0229207	4.06164e-05	0.0446865
cg00575005	0.0235947	5.28007e-05	0.0369627	0.0142236	0.0197768	0.999995
cg00613752	0.0156411	4.09664e-05	0.0320458	0.0176325	4.59504e-06	0.010635
cg00637687	0.0194565	3.32752e-05	0.0285484	0.0162541	0.0007916	0.219119
cg00642460	0.0330994	2.8239e-06	0.00574336	0.0320477	6.64803e-05	0.0582486
cg00664406	0.0258307	6.88373e-08	0.000417556	0.022937	0.000179041	0.100006
cg00699993	0.0364574	1.52156e-09	4.04681e-05	0.0284319	2.89439e-08	0.000454884
cg00702638	0.0390392	4.98104e-09	7.48786e-05	0.0450322	2.60483e-08	0.00044253
cg00735667	0.0294643	4.03856e-05	0.0318695	0.0211755	0.00486991	0.556682
cg00764612	0.0236642	7.11394e-05	0.0443145	0.0204579	0.00182978	0.335405
cg00869989	0.0161643	5.79443e-05	0.0391297	0.0168428	0.0276025	0.999995
cg00884093	0.030149	9.22561e-07	0.0028998	0.024982	0.00431697	0.523905
cg01138867	0.0210638	6.36676e-06	0.00940737	0.019328	0.000561611	0.186388
cg01281911	0.0314028	1.14024e-06	0.00332185	0.0334895	2.64386e-07	0.00207755
cg01323777	0.0281473	3.45907e-06	0.00636161	0.0201558	0.00560898	0.596531
cg01363714	0.0243675	1.09283e-06	0.00328564	0.0199935	0.000388772	0.15415
cg01410876	0.00865327	0.00816553	0.690905	0.0159872	1.66258e-06	0.00611533
cg01428589	0.031877	1.1717e-07	0.000686641	0.0321038	4.78548e-07	0.00296004
cg01583131	0.0147359	7.50214e-05	0.0455068	0.0153617	0.0005338	0.181478
cg01625087	0.0192316	8.06809e-05	0.0482624	0.0193633	0.00452656	0.536666
cg01802258	0.0164606	0.000710458	0.176341	0.0281265	3.27967e-05	0.0393734
cg01829241	0.0249601	1.06428e-05	0.0132844	0.0275858	2.30121e-06	0.00685906
cg01856162	0.0276367	2.75347e-06	0.00566678	0.0236546	1.94508e-05	0.0289879
cg01867395	0.0229344	1.27991e-06	0.00348451	0.0203583	9.91692e-05	0.072063
cg01913970	0.00855103	0.0468923	0.999997	0.024362	2.8557e-06	0.00753714
cg02010196	0.0232919	7.06977e-05	0.0443062	0.0166724	0.0147354	0.909444
cg02036261	0.0207317	5.98828e-05	0.0398933	0.0185868	0.000345487	0.145144
cg02067712	0.0135851	7.84538e-05	0.047175	0.0115018	0.00981942	0.763114
cg02078690	0.0155966	4.59159e-05	0.0340677	0.0159293	2.60236e-05	0.0339537
cg02091109	0.0164969	1.14937e-05	0.0139557	0.012617	0.000427004	0.161353
cg02091185	0.0342045	3.15671e-06	0.00609744	0.0295911	8.23861e-06	0.0160934
cg02093112	0.021854	4.78467e-05	0.0346816	0.0225655	0.000720764	0.210834
cg02119363	0.0237208	0.00034889	0.118148	0.0271075	1.48164e-06	0.00593009
cg02313829	0.0184974	0.00271488	0.389008	0.028155	1.21043e-06	0.0054352
cg02346342	0.0173119	1.80624e-05	0.0188675	0.0120174	0.0138173	0.890797
cg02367696	0.0134068	5.94588e-05	0.0397641	0.0157571	3.48684e-06	0.0088646
cg02391713	0.0213775	4.94096e-05	0.035443	0.0152069	0.000643983	0.196706
cg02397768	0.0201913	4.14623e-06	0.0071322	0.0216426	8.43003e-06	0.0163748
cg02446647	0.0114844	0.0011448	0.236662	0.01741	2.56897e-06	0.00709699
cg02457680	0.0358454	5.37269e-06	0.00844374	0.0295212	0.000509998	0.176119
cg02473540	0.0241323	7.49644e-05	0.0455068	0.0285764	0.000790775	0.219119
cg02519751	0.0197142	6.91438e-06	0.00983814	0.0197557	0.00014223	0.0897379
cg02571816	0.0263396	1.78632e-06	0.00417314	0.0238267	7.0371e-05	0.0599286
cg02611848	0.0248811	1.15028e-05	0.0139557	0.0200249	0.0015551	0.313516
cg02623400	0.0260033	1.19805e-06	0.00333352	0.0280531	1.48574e-06	0.00593009
cg02625929	0.00761741	0.070517	0.999997	0.0117356	4.16011e-05	0.0455181
cg02629106	0.0171969	6.60788e-07	0.00226207	0.0217566	1.74538e-06	0.00635231
cg02641517	-0.00818784	0.0107766	0.789951	-0.012927	1.16643e-05	0.0212261
cg02662828	0.0137373	0.00611774	0.601076	0.0182772	1.43896e-05	0.0240232
cg02699218	0.0292638	2.81612e-10	1.45376e-05	0.027124	2.46197e-08	0.00044253
cg02760031	0.02521	7.77566e-06	0.0106263	0.0187248	0.000308639	0.136798
cg02763536	0.0261133	9.54124e-06	0.0124487	0.0126619	0.158358	0.999995
cg02773945	0.0200334	1.34313e-05	0.0153772	0.0204905	0.000258679	0.124394
cg02812891	0.0323582	7.33223e-06	0.0103055	0.0219782	6.20898e-05	0.0560766
cg02863489	0.0209207	4.62444e-05	0.034238	0.017314	0.0118889	0.832595
cg02891686	0.0153009	6.73027e-05	0.0430132	0.0159057	0.0001155	0.0779967
cg02914422	0.0203438	3.96312e-05	0.0313561	0.0190942	0.00261856	0.403644
cg02970836	0.0288701	4.73562e-05	0.0346438	0.0152163	0.0212158	0.999995
cg02973171	0.0169756	0.00504962	0.541371	0.0192861	3.73967e-05	0.042867
cg02987928	0.0280989	1.12e-05	0.0138301	0.020722	0.00049622	0.175101
cg03009240	0.0163991	4.63554e-05	0.0342468	0.00787575	0.0509228	0.999995
cg03171770	0.0310886	8.33867e-05	0.0493685	0.0274142	0.000152573	0.0933671
cg03200166	0.0303294	2.66223e-07	0.00121023	0.0183317	0.00214781	0.364025
cg03323696	0.020791	0.00362896	0.452153	0.0287119	1.53716e-05	0.0248354
cg03333634	0.0160808	0.000277732	0.102339	0.0173365	3.97416e-05	0.0442219
cg03340119	0.00567582	0.0731568	0.999997	0.0165958	2.69003e-05	0.0347047
cg03364108	0.0301571	1.47083e-06	0.00379511	0.0337413	8.53466e-05	0.0674742
cg03365733	0.00933637	6.25717e-05	0.0410985	0.0118477	3.19633e-05	0.0386734
cg03389653	0.0234971	1.08235e-06	0.00328268	0.0227703	7.57569e-05	0.0626207
cg03400374	0.03127	2.06156e-06	0.00462852	0.031704	0.000144987	0.0903235
cg03588039	0.0204855	7.27401e-05	0.0447511	0.0119607	0.0292941	0.999995
cg03602730	0.0174898	0.000731932	0.179089	0.0195321	2.07625e-06	0.00664718
cg03646916	0.0266283	1.73927e-07	0.000911149	0.0230407	4.79424e-07	0.00296004
cg03679504	0.0218872	5.71989e-05	0.0387778	0.0202596	8.88428e-05	0.0680273
cg03679521	0.0255769	3.5936e-05	0.029804	0.0182582	0.0138311	0.891192
cg03771840	0.0205023	2.10108e-07	0.00105283	0.0195914	2.09606e-07	0.00185318
cg03774514	0.0359382	3.47791e-05	0.0292579	0.0312064	0.00013933	0.0886283
cg03817667	0.0264256	5.76319e-06	0.00881625	0.0226128	0.00034471	0.144993
cg03844506	0.0275627	3.168e-08	0.000254732	0.0277396	2.14393e-07	0.00185318
cg03949391	0.0280971	3.10156e-05	0.0272869	0.0180824	0.00778146	0.68987
cg04038179	0.0103466	3.08377e-05	0.0271996	0.0103153	0.00240538	0.387479
cg04115659	0.0241584	5.11497e-05	0.0364642	0.00775833	0.223609	0.999995
cg04118306	0.0339803	8.41588e-11	7.1762e-06	0.0301136	2.0751e-05	0.030273
cg04140663	0.0210359	1.57628e-06	0.00396323	0.0214579	9.6815e-05	0.0713733
cg04154027	0.0211264	7.07355e-05	0.0443062	0.0135286	0.0170179	0.962535
cg04168670	0.0137826	4.10804e-05	0.0320624	0.0160695	3.41763e-05	0.0403296
cg04265051	0.0125523	7.20319e-05	0.0445532	0.013277	9.9972e-05	0.072063
cg04275027	0.0225554	1.20517e-06	0.00333352	0.0241029	1.70751e-05	0.0263561
cg04295144	0.032683	2.20954e-08	0.000206475	0.0287069	1.30278e-06	0.00556299
cg04330371	0.02325	6.78819e-07	0.00227992	0.0215483	0.00558292	0.595046
cg04352272	0.0269172	7.68181e-05	0.0464337	0.0248183	0.000600005	0.190674
cg04359418	0.0126357	6.71693e-05	0.0430074	0.0122954	0.000450419	0.166027
cg04425920	0.0215571	0.000137408	0.0691546	0.0208702	5.18825e-06	0.0113761
cg04560225	0.0122102	0.000131928	0.0672779	0.0139855	3.8114e-06	0.00952261
cg04652097	0.0283579	7.49836e-05	0.0455068	0.019543	0.0315535	0.999995
cg04675542	0.0200344	2.44965e-05	0.0235926	0.0244546	0.000918742	0.23938
cg04731544	0.012124	0.00820552	0.692581	0.0181608	7.28622e-06	0.0149067
cg04738965	0.0302298	8.87665e-07	0.00284179	0.0263131	1.66752e-05	0.0259707
cg04749646	0.015243	1.03502e-05	0.013027	0.0193368	1.86185e-06	0.00650241
cg04864807	0.0248746	0.000140722	0.0703108	0.03152	2.76444e-05	0.0348988
cg04869568	0.0141151	0.00716992	0.649034	0.018668	2.37764e-05	0.032472
cg04875128	0.0310163	0.00713474	0.64713	0.0454409	1.27741e-05	0.0225906
cg04894619	0.0208523	8.57388e-06	0.0114901	0.0206603	1.29841e-05	0.0227882
cg04905434	0.0322403	2.55899e-08	0.000231778	0.0266996	2.7238e-05	0.0348801
cg04911280	0.0123648	0.000413743	0.129342	0.0136219	2.21252e-06	0.00676978
cg04940570	0.0098924	0.0231829	0.999997	0.0213086	2.64169e-05	0.0342087
cg04965050	0.0206161	2.98308e-05	0.0265144	0.0206654	0.000457251	0.167474
cg04974062	0.0105556	0.00208252	0.334124	0.0133566	3.1753e-05	0.0386734
cg05057720	0.0316526	2.10047e-05	0.0211118	0.0291692	0.00056172	0.186388
cg05080154	0.0205047	2.46873e-05	0.0236497	0.0205723	0.00663777	0.644309
cg05213896	0.0250987	0.000829681	0.194221	0.0377094	1.44465e-05	0.0240232
cg05301470	0.0113248	0.0216714	0.999997	0.0213151	9.24829e-06	0.0175694
cg05312353	0.016516	0.000745375	0.180726	0.0148035	2.6396e-05	0.0342087
cg05344430	0.0224622	6.2154e-05	0.0409332	0.0246431	0.000935947	0.24168
cg05368740	0.0214134	1.45267e-05	0.01615	0.0202676	0.000659756	0.198662
cg05513455	0.0187443	1.12883e-05	0.0138895	0.0135323	0.00128152	0.281684
cg05560435	0.0190934	0.000454224	0.135504	0.0230011	4.86458e-06	0.0110111
cg05632420	-0.0169685	0.00126602	0.251568	-0.022404	2.16437e-05	0.0311217
cg05637536	0.0291757	1.02713e-05	0.013027	0.0223878	0.000153811	0.0937927
cg05650846	0.0102759	7.17097e-06	0.0101199	0.00986806	0.000504699	0.176086
cg05733135	0.0220938	2.1857e-05	0.0216536	0.0221041	0.000687314	0.204334
cg05764839	0.0122358	3.065e-06	0.00601248	0.0117144	1.24852e-06	0.00553434
cg05870739	0.013164	4.33319e-05	0.0331463	0.0121087	0.0161231	0.942774
cg05888175	0.0100861	1.41311e-05	0.0158119	0.011873	0.000400412	0.156855
cg05934682	0.0141132	6.10252e-05	0.0404984	0.0127609	0.00333367	0.461419
cg05937737	0.0239953	6.69126e-06	0.00967131	0.022689	0.000424767	0.161212
cg05991454	0.0308007	2.6952e-07	0.00121023	0.0312285	2.24917e-06	0.00682157
cg06062984	0.0231221	1.5055e-07	0.000844312	0.0171062	0.0050778	0.568199
cg06110297	0.022058	1.56551e-07	0.000844312	0.0165371	0.000271113	0.127818
cg06154313	0.0149674	0.000974509	0.216125	0.0200246	4.90439e-06	0.0110111
cg06192497	0.0222482	0.000202866	0.085921	0.0207934	4.00935e-05	0.0444101
cg06268694	0.0291347	2.07781e-07	0.00105283	0.0241999	4.8541e-05	0.0505518
cg06279276	0.03665	2.89353e-09	5.55803e-05	0.0385267	5.74769e-07	0.00336827
cg06303238	0.0210564	3.73748e-07	0.00152514	0.0216074	1.96195e-05	0.0291138
cg06335867	0.0316354	1.11805e-06	0.00332185	0.0285799	1.05656e-05	0.0196403
cg06360427	0.0304806	6.51514e-05	0.0419484	0.0224348	0.00582268	0.608036
cg06364315	0.0248625	3.64551e-05	0.0301542	0.0313965	9.47393e-07	0.00467949
cg06372962	0.0150702	4.25075e-05	0.0327329	0.0176341	0.000204226	0.107804
cg06383163	0.020556	1.03612e-05	0.013027	0.0173455	0.00599337	0.616312
cg06391982	0.0169734	5.5336e-05	0.0381888	0.0193471	0.001058	0.257066
cg06424065	0.032	4.23999e-07	0.00164718	0.0182053	0.0111579	0.809457
cg06445348	0.0215056	7.71375e-05	0.0464706	0.0171709	0.000460431	0.167927
cg06452665	0.0224829	5.17402e-05	0.0366188	0.0276017	4.7996e-05	0.0501353
cg06522288	0.0135545	2.65261e-05	0.0245448	0.0195108	1.50567e-05	0.02479
cg06558014	0.0268306	8.00992e-05	0.0479975	0.0172633	0.000272887	0.128035
cg06567373	0.0166173	3.7033e-05	0.0302562	0.0189189	9.46816e-05	0.070401
cg06572160	0.039112	3.73741e-09	6.15343e-05	0.0314349	2.14646e-08	0.000436386
cg06637517	0.0283327	3.34292e-05	0.0286095	0.0251506	0.00116391	0.269086
cg06645033	0.028148	2.81769e-08	0.000237616	0.0235306	1.58178e-05	0.025203
cg06699519	0.0144361	0.000552963	0.152707	0.0158723	2.13613e-05	0.0309027
cg06724588	0.024475	3.3691e-06	0.00636161	0.0188859	0.000615395	0.192738
cg06730678	0.0214518	8.63949e-06	0.0115137	0.017345	0.0042724	0.522346
cg06782035	0.025604	5.19378e-05	0.0366482	0.0302441	2.07754e-06	0.00664718
cg06783737	0.0331041	2.99358e-05	0.0265395	0.0243796	0.00138527	0.295656
cg06799422	0.0139865	0.00434259	0.497369	0.0211938	3.30402e-05	0.0395285
cg06829686	0.0117692	0.0172842	0.981128	0.0198243	1.26944e-05	0.0225906
cg06829968	0.0177256	6.99734e-05	0.0442294	0.0161558	9.52472e-06	0.0179956
cg06912922	0.011843	7.0724e-05	0.0443062	0.00398551	0.270525	0.999995
cg06966811	0.0193673	1.87833e-06	0.00430092	0.0172765	1.41859e-05	0.0240232
cg06980387	0.013348	5.01274e-05	0.0358835	0.0141006	6.97446e-05	0.059743
cg07021644	0.0251583	0.000347982	0.118053	0.0261343	3.62931e-05	0.0421583
cg07057579	0.0169487	5.911e-06	0.00892466	0.015092	0.00013309	0.0868234
cg07060551	0.016395	2.83782e-05	0.0256355	0.0174053	5.3757e-06	0.0116166
cg07085827	0.0303841	6.49841e-05	0.0419188	0.0213322	0.0251335	0.999995
cg07116393	0.0137779	0.00897448	0.723975	0.0236177	2.54178e-06	0.00708732
cg07143532	0.0213158	4.51333e-06	0.00745515	0.0151647	0.00968105	0.758698
cg07171111	0.0227026	1.69891e-05	0.0180186	0.0273037	7.52507e-05	0.0626207
cg07243161	0.0202806	4.06075e-05	0.0319095	0.0212152	5.19856e-06	0.0113761
cg07340580	0.0161728	3.24357e-05	0.0281071	0.0180665	5.17816e-07	0.00314099
cg07363880	0.0165561	1.67752e-05	0.0178463	0.0120762	0.00146155	0.304001
cg07437373	0.0232619	2.01173e-06	0.00454616	0.0164742	0.00558211	0.595046
cg07489048	0.0290283	3.19426e-07	0.00136349	0.0196121	3.87328e-05	0.0440526
cg07544187	0.0461216	8.43149e-08	0.000502623	0.0530993	3.62378e-07	0.00240948
cg07553761	0.0273565	4.75567e-07	0.00176805	0.0283591	1.33318e-06	0.00562133
cg07573727	0.0184126	1.66194e-05	0.0177532	0.0155052	0.000594789	0.190196
cg07581732	0.021271	6.16832e-05	0.0407785	0.0208747	0.00104373	0.254773
cg07584066	0.0255101	7.97259e-06	0.0107678	0.0281646	1.61466e-06	0.00606819
cg07639489	0.0131932	6.12598e-05	0.0405762	0.0103273	0.00819781	0.707441
cg07640648	0.0195733	1.42733e-06	0.00371055	0.0246308	6.8373e-08	0.000844292
cg07676859	0.0421207	3.43013e-06	0.00636161	0.039008	0.00168	0.324144
cg07695835	0.0252462	3.92858e-05	0.0311541	0.0234006	0.00112649	0.266705
cg07721203	0.0101441	0.0663255	0.999997	0.0203946	9.84674e-06	0.0184679
cg07785717	0.0165484	2.66594e-05	0.0245448	0.014778	0.000385919	0.153608
cg07797073	0.0126832	0.000999074	0.218352	0.0187691	5.81662e-06	0.0120426
cg07806886	0.0317241	1.16252e-06	0.00332185	0.0293798	6.48989e-07	0.00367852
cg07883457	0.0259531	3.79157e-05	0.0304871	0.0252945	6.44683e-05	0.0574487
cg07976064	0.0295444	0.000910212	0.206653	0.0280406	3.85583e-06	0.00952261
cg08039116	0.0189525	6.90666e-05	0.0438165	0.0153374	0.00680991	0.652791
cg08039301	0.00957578	0.000114698	0.0612939	0.0122619	1.34198e-05	0.0231997
cg08062484	0.0145009	4.3185e-05	0.0331305	0.0141555	8.70891e-05	0.0680273
cg08073882	0.0224127	1.97405e-05	0.0201204	0.0215679	0.000238887	0.118502
cg08160331	0.0198483	2.54784e-05	0.024069	0.0223504	3.89747e-06	0.00955717
cg08169949	0.0210016	2.14944e-05	0.0214171	0.0210967	0.000145417	0.0904289
cg08184652	0.0146323	4.4455e-05	0.0337072	0.0167231	7.40383e-05	0.0621334
cg08200869	0.0125295	4.74966e-05	0.0346438	0.012733	0.00262689	0.404029
cg08242232	0.049135	2.93003e-05	0.0263134	0.0398695	0.000931851	0.24168
cg08243728	0.0123896	0.00259466	0.378737	0.0199401	1.80323e-05	0.0272859
cg08288811	0.0178392	3.88273e-05	0.0310038	0.0167964	0.00483388	0.554212
cg08289130	0.0219137	6.83159e-05	0.0435801	0.0200583	0.00159514	0.316961
cg08318076	0.0108012	0.00149134	0.276737	0.0147216	5.15996e-08	0.000686182
cg08358803	0.0231014	1.40394e-05	0.0158119	0.0211028	6.65685e-05	0.0582486
cg08362785	0.00653881	5.29996e-05	0.0370197	0.00615433	0.000449555	0.166027
cg08368654	0.0193814	2.84713e-05	0.0256355	0.0122668	0.026709	0.999995
cg08377398	0.0336066	1.80181e-05	0.0188675	0.0279269	0.000969836	0.24512
cg08445802	0.026021	5.75283e-08	0.000382511	0.0226279	4.02031e-05	0.0444101
cg08490115	0.0262531	4.74598e-05	0.0346438	0.0305645	4.88036e-06	0.0110111
cg08509172	0.0179672	3.57436e-05	0.029804	0.0177166	0.00337594	0.463007
cg08553437	0.00380991	0.559304	0.999997	0.019702	2.52659e-05	0.0334704
cg08573315	0.0109103	0.00268783	0.386896	0.0148194	1.43098e-05	0.0240232
cg08592707	0.0147466	0.00209091	0.334468	0.0178785	2.74127e-05	0.0348988
cg08616061	0.0148919	2.14347e-05	0.0214171	0.0185513	4.45233e-05	0.0476597
cg08715791	0.0159274	4.32541e-06	0.00731644	0.0208185	1.34522e-08	0.000323046
cg08718490	0.0186877	3.92007e-06	0.00684533	0.0185866	0.000335776	0.143151
cg08781728	0.0176889	2.95568e-06	0.00590713	0.0130735	0.00174858	0.329968
cg08889009	0.0209925	7.48608e-05	0.0455068	0.021315	0.000228712	0.116634
cg08898253	0.021714	2.79535e-05	0.0253675	0.0210197	2.02323e-06	0.00664718
cg08992872	0.0191134	2.85871e-07	0.00125115	0.0180601	1.59635e-06	0.00606529
cg09017434	0.0545603	2.14864e-06	0.0047019	0.0364665	0.000149332	0.091872
cg09105193	0.0197273	3.68724e-05	0.0302562	0.0287317	2.11084e-05	0.0306651
cg09295081	0.0212112	5.71816e-05	0.0387778	0.0132437	0.017765	0.981668
cg09401099	0.0183363	0.000294258	0.106201	0.0283325	5.98731e-08	0.000766715
cg09438147	0.0172275	3.86106e-07	0.00153445	0.0186085	2.46873e-07	0.00202591
cg09442654	0.0254013	1.17997e-05	0.0141745	0.0147498	0.0641149	0.999995
cg09458272	0.00836389	0.0888031	0.999997	0.0121567	2.24492e-05	0.0314247
cg09465786	0.0084818	0.0676535	0.999997	0.0238923	1.57288e-05	0.025203
cg09499856	0.0180691	0.00707262	0.644346	0.0233044	2.9458e-05	0.0365061
cg09515953	0.0216783	6.31333e-05	0.0412637	0.0179802	0.000509967	0.176119
cg09547767	0.0237512	7.7148e-05	0.0464706	0.0212274	0.000364123	0.149699
cg09578475	0.0331097	4.04644e-05	0.0318695	0.0279549	5.58082e-06	0.0116945
cg09633604	0.0218696	1.40293e-05	0.0158119	0.0235814	6.09086e-05	0.0560766
cg09655403	0.0237159	3.2645e-05	0.0281684	0.0192569	0.0037779	0.49398
cg09676860	0.0278809	3.54123e-11	7.1762e-06	0.0242479	1.9014e-05	0.0284596
cg09788416	0.0265178	1.58683e-05	0.0172532	0.0262501	0.000239936	0.118852
cg09793172	0.0218963	2.97954e-05	0.0265144	0.0242516	9.96391e-05	0.072063
cg09799983	0.0466899	6.7919e-07	0.00227992	0.0394823	5.71916e-06	0.0119121
cg09854734	0.0207526	1.19983e-06	0.00333352	0.0164864	8.42688e-05	0.0670515
cg09896412	0.0201726	2.31675e-05	0.0226919	0.0199738	2.82655e-06	0.0075176
cg09941452	0.0154343	5.96114e-05	0.0397892	0.015025	0.00188326	0.340913
cg09969277	0.0228958	1.19186e-05	0.0142099	0.0167384	0.00369193	0.486869
cg09984392	0.0161582	7.2961e-05	0.0448072	0.0155892	0.000614447	0.192738
cg10056132	0.0342152	0.0002053	0.086354	0.0354358	1.28061e-05	0.0225906
cg10088985	0.0188734	0.00744292	0.661206	0.0275598	2.76563e-05	0.0348988
cg10166283	0.0271642	4.48848e-05	0.0338105	0.019404	0.00319928	0.45131
cg10172584	0.0157906	3.43898e-05	0.0290718	0.0167308	0.000125334	0.0825423
cg10186366	0.0138433	7.41101e-05	0.0454323	0.0122015	0.00266655	0.407229
cg10222027	0.0178538	0.00227347	0.350919	0.0248615	3.96107e-06	0.00964472
cg10269548	0.0110716	0.0146728	0.910551	0.0227706	1.53606e-05	0.0248354
cg10286969	0.0359073	1.63825e-08	0.000177009	0.0293052	6.55311e-05	0.0580964
cg10298052	0.0216324	1.29006e-05	0.0152206	0.0156776	0.000697952	0.206088
cg10320659	0.0392311	1.8781e-09	4.1947e-05	0.032569	4.5617e-07	0.00292078
cg10387551	0.0254495	7.01266e-05	0.0442454	0.0211178	0.0069857	0.65952
cg10440011	0.0123256	5.61646e-05	0.0384536	0.0149267	1.52926e-05	0.0248354
cg10530883	0.0364437	1.53344e-07	0.000844312	0.026432	0.000795349	0.219119
cg10548038	0.0295421	2.77074e-08	0.000237616	0.0240674	0.00116399	0.269086
cg10548492	0.0182268	6.65211e-06	0.00967131	0.00467309	0.239715	0.999995
cg10604476	0.0367	7.48979e-05	0.0455068	0.0345308	0.000813476	0.222341
cg10702770	0.0209792	1.20219e-05	0.0142839	0.0160555	0.00414194	0.51532
cg10721834	0.0260338	6.36052e-05	0.0413377	0.0246295	9.43312e-05	0.0702916
cg10729426	0.0319329	4.31527e-07	0.0016578	0.0280922	2.16641e-06	0.00674813
cg10755058	0.0291745	7.24517e-05	0.0446531	0.0226156	0.000457219	0.167474
cg10795666	0.0400954	5.42908e-08	0.000375424	0.0359485	2.51955e-07	0.00202591
cg10800464	0.0194772	2.47126e-05	0.0236497	0.0137337	0.00213701	0.363084
cg10804656	0.0328508	9.33297e-09	0.000124112	0.0237054	0.000181853	0.100545
cg10848272	0.0198185	1.84698e-05	0.0191771	0.0190074	0.00110482	0.263083
cg10904109	0.0239141	2.55815e-07	0.00117932	0.018631	0.00606756	0.618097
cg10906284	0.0247558	2.3128e-06	0.00499787	0.0159662	0.0106221	0.789641
cg10943458	0.0293609	1.36637e-08	0.000157476	0.037937	5.98671e-09	0.000206992
cg10954469	0.0149314	0.00489586	0.531563	0.0260723	2.49955e-06	0.00702622
cg11021940	0.0139219	7.24104e-05	0.0446531	0.0150929	7.93247e-05	0.0643821
cg11051055	0.0194844	2.53663e-05	0.0240607	0.0219868	3.71013e-05	0.0427596
cg11063729	0.0138263	7.43163e-05	0.045478	0.0169805	0.00625773	0.625146
cg11071401	0.0196157	6.07171e-09	8.74714e-05	0.0189665	2.78177e-07	0.00213734
cg11139646	0.0283303	2.33508e-05	0.0227765	0.0278926	6.22648e-05	0.0560766
cg11145412	0.0101216	4.54062e-05	0.0339813	0.0095585	0.00108095	0.259725
cg11204212	0.0162126	5.8137e-06	0.00881625	0.0158027	0.00375437	0.491513
cg11215976	0.0144325	3.73446e-05	0.0302562	0.0118778	0.00364	0.483122
cg11229185	0.0195571	3.6217e-06	0.00655609	0.0216743	1.30325e-06	0.00556299
cg11236526	0.0262761	4.84764e-05	0.0350183	0.0277234	0.000921571	0.239937
cg11258089	0.014644	2.5835e-05	0.0242074	0.0176738	0.000500935	0.17545
cg11296759	0.00793359	0.0117979	0.823967	0.0122153	4.12253e-06	0.00983019
cg11354629	0.018999	2.84347e-05	0.0256355	0.0227261	1.58003e-05	0.025203
cg11413039	0.0237355	3.43228e-05	0.0290718	0.025158	0.000170757	0.0984505
cg11468148	0.0131692	4.32154e-05	0.0331305	0.0131118	0.00321554	0.452865
cg11528328	0.0229094	4.37504e-05	0.0333854	0.0221496	0.000231753	0.117137
cg11615607	0.0334489	4.58337e-08	0.000330148	0.023207	2.21644e-05	0.0311521
cg11697427	0.0174473	2.98293e-05	0.0265144	0.0159003	0.000427624	0.161411
cg11705975	0.0253784	3.81557e-08	0.000286792	0.0208873	1.86003e-06	0.00650241
cg11723801	0.0291962	4.48315e-05	0.0338105	0.0285012	0.000908539	0.238146
cg11753158	0.0140878	0.000682125	0.172103	0.017312	7.48251e-06	0.0149543
cg11788234	0.0196794	9.04865e-06	0.0119196	0.0158472	0.00153134	0.311367
cg11902004	0.0160558	0.000177854	0.0803085	0.0195097	2.36224e-06	0.00698079
cg11969213	0.0151511	2.58327e-05	0.0242074	0.00714483	0.0786688	0.999995
cg12060499	0.0235296	2.58155e-05	0.0242074	0.0222038	0.000200649	0.106404
cg12071888	0.0141055	0.000666926	0.169855	0.0173464	5.82106e-09	0.000206992
cg12100751	0.0126616	0.0373239	0.999997	0.0240805	7.06487e-07	0.00381672
cg12109823	0.0251262	6.26428e-05	0.0410985	0.017258	0.0221064	0.999995
cg12134633	0.0230715	6.00097e-06	0.00894759	0.021314	0.000140398	0.0890699
cg12161228	0.0452548	1.55817e-05	0.0170611	0.0341326	0.00072485	0.211493
cg12170314	0.0214232	1.66362e-05	0.0177532	0.031392	0.000248512	0.121029
cg12198813	0.0153651	4.68393e-05	0.0344571	0.0192014	3.12929e-07	0.00220808
cg12200038	0.0324564	5.26068e-07	0.00191463	0.0305829	1.61976e-05	0.025549
cg12214908	0.0212953	0.00061497	0.161817	0.0194087	4.07119e-05	0.0446865
cg12325536	0.0182943	0.000253749	0.0981611	0.0170718	1.3232e-05	0.023106
cg12346592	0.0283489	4.34695e-06	0.00731644	0.0274601	3.63357e-05	0.0421583
cg12348202	0.0374247	1.58042e-07	0.000844312	0.0307161	1.26597e-05	0.0225906
cg12377139	0.022664	5.12883e-05	0.0364878	0.0253011	5.55089e-06	0.0116945
cg12412079	0.0194181	2.10795e-05	0.0211255	0.0150056	0.00116366	0.269086
cg12421755	0.0215892	3.81631e-06	0.0067168	0.0182207	0.0043167	0.523905
cg12492885	0.0250077	5.81284e-06	0.00881625	0.0275473	5.03825e-05	0.0513861
cg12528056	0.0313805	5.18657e-06	0.00830219	0.0255425	0.000119404	0.0800907
cg12563644	0.029904	4.40813e-06	0.00736292	0.023669	2.85221e-05	0.0357304
cg12589298	0.0173916	2.70917e-06	0.00564922	0.0180837	2.43427e-05	0.0330061
cg12595013	0.0300718	1.61999e-05	0.0173949	0.0213673	0.00176008	0.330736
cg12597389	0.0364379	1.61472e-05	0.0173924	0.0253658	0.000711664	0.208525
cg12630082	0.024507	1.40528e-05	0.0158119	0.0223471	0.00523698	0.575408
cg12647302	0.0134326	5.8718e-05	0.0394495	0.0112862	0.0185554	0.999157
cg12764034	0.0198079	1.97856e-05	0.0201204	0.018779	3.23707e-05	0.0389975
cg12764221	0.0186267	1.91723e-05	0.0197877	0.0170538	4.67497e-05	0.0497349
cg12816961	0.0230954	3.04053e-05	0.0268868	0.0145766	0.0550848	0.999995
cg12827530	0.0201891	4.90831e-05	0.0353555	0.0168737	0.000857959	0.229421
cg12828075	0.0223955	1.14142e-06	0.00332185	0.012708	0.0263887	0.999995
cg12934382	0.0421419	6.09574e-08	0.0003903	0.0383062	6.55776e-06	0.0134962
cg12976582	0.0151924	7.89478e-07	0.00257514	0.0113751	0.000105551	0.0744788
cg13023870	0.0104231	0.00660745	0.625046	0.0128054	3.96586e-05	0.0442219
cg13071185	0.0156001	1.57069e-05	0.0171316	0.00865428	0.0489689	0.999995
cg13087761	0.0205884	3.71279e-06	0.00665134	0.00751857	0.0676099	0.999995
cg13139972	0.0290151	5.44641e-06	0.00852087	0.0251023	2.41165e-06	0.00702622
cg13161658	0.0139378	0.00335942	0.434542	0.0200527	4.98842e-06	0.0111275
cg13198321	0.0246491	1.3016e-06	0.00351587	0.0291835	2.20763e-05	0.0311521
cg13201808	0.0166358	1.95749e-05	0.0200833	0.0189313	0.00234627	0.382656
cg13209481	0.0192479	2.097e-06	0.00467769	0.017993	0.000234293	0.117402
cg13246235	0.0330582	1.58184e-06	0.00396323	0.0300895	4.31431e-05	0.0469084
cg13320138	0.0135058	4.77805e-05	0.0346816	0.0108513	0.0314859	0.999995
cg13327545	0.0250959	8.99293e-07	0.0028526	0.0200527	2.16928e-05	0.0311217
cg13358636	0.0300107	7.61073e-05	0.0460846	0.027265	0.000202752	0.107354
cg13377102	0.01961	1.15564e-05	0.0139708	0.0172947	0.000842182	0.226428
cg13381984	0.0148784	0.00227607	0.351006	0.0223246	1.73351e-05	0.0265502
cg13434842	0.0297782	8.65813e-06	0.0115137	0.0226861	7.82582e-05	0.0638161
cg13448753	0.0297034	2.13929e-06	0.0047019	0.0239689	0.0010505	0.255605
cg13454226	-0.029248	1.13764e-05	0.0139483	-0.0183271	0.0379788	0.999995
cg13473356	0.0192755	2.65893e-05	0.0245448	0.0216878	1.73544e-05	0.0265502
cg13536308	-0.0221447	5.68168e-05	0.0387429	0.00666477	0.375763	0.999995
cg13557773	0.0127541	0.00886602	0.720097	0.0216403	3.19899e-05	0.0386734
cg13570972	0.0248225	1.7814e-09	4.1947e-05	0.017046	0.00159063	0.316961
cg13582816	0.0177566	4.65198e-05	0.034295	0.018738	0.00045023	0.166027
cg13790603	0.0180176	5.17901e-05	0.0366188	0.0204754	0.000641389	0.196598
cg13806070	0.0331948	1.52438e-06	0.00390414	0.0281143	5.15895e-05	0.0521557
cg13868084	0.0141826	0.000152718	0.0741611	0.0175121	1.99983e-06	0.00664718
cg13902210	0.0361871	3.94624e-08	0.000290303	0.0326955	3.53254e-08	0.000531038
cg13914083	0.0184517	3.39305e-06	0.00636161	0.0197188	0.000501355	0.17545
cg13933080	0.0204698	3.6578e-05	0.0301837	0.0155032	0.00100861	0.250588
cg13954457	0.0317343	1.34493e-08	0.000157476	0.0337055	2.72071e-06	0.00734917
cg13962212	0.0195777	5.2811e-05	0.0369627	0.0127259	0.00208554	0.359284
cg14001664	0.0331629	3.01658e-08	0.000248331	0.0275306	6.35236e-05	0.0567531
cg14015441	0.0216877	3.51797e-05	0.0295163	0.0186088	0.0098008	0.762794
cg14088357	0.0213868	7.16089e-06	0.0101199	0.021009	0.000319306	0.138869
cg14138050	0.0119201	0.0126166	0.849181	0.0183998	2.70303e-05	0.0347428
cg14160518	0.025364	1.68277e-06	0.00402625	0.019018	0.00125239	0.278289
cg14176752	0.0209337	2.67395e-05	0.0245448	0.021107	7.40307e-06	0.0149543
cg14189141	0.028937	1.60226e-06	0.00398552	0.0313407	8.97185e-05	0.0680273
cg14288483	0.0106597	6.92955e-05	0.0438812	0.0115368	0.00408295	0.513156
cg14306734	0.0237338	1.15361e-06	0.00332185	0.0264054	1.54535e-06	0.00598083
cg14326196	0.0307484	8.55851e-06	0.0114901	0.0240827	0.00703822	0.661093
cg14336011	0.0126549	2.41283e-05	0.0233029	0.0108589	0.000553963	0.18546
cg14361409	0.0203606	6.34672e-05	0.0413259	0.0141901	0.0538711	0.999995
cg14361627	0.0224174	4.4195e-05	0.0335836	0.0240513	2.93372e-05	0.0364872
cg14409810	0.0186586	1.33686e-05	0.0153772	0.0206253	0.000314801	0.137766
cg14497781	0.0152117	0.00166868	0.292128	0.0206182	5.3327e-07	0.00317896
cg14507337	0.0227474	1.58727e-07	0.000844312	0.0241281	1.66059e-06	0.00611533
cg14544666	0.0181532	0.000399697	0.127019	0.0276469	7.47561e-07	0.00392334
cg14582763	0.0196269	0.000112174	0.0605066	0.0197538	3.06997e-05	0.0376401
cg14585700	0.015526	0.000200735	0.085921	0.021517	3.99549e-06	0.0096605
cg14633456	0.0227165	4.43321e-07	0.00167214	0.0206928	6.54848e-05	0.0580964
cg14692377	0.0262261	1.18069e-05	0.0141745	0.0271321	5.65014e-05	0.0550141
cg14716990	0.0327313	4.57514e-06	0.0074821	0.0277584	0.000369865	0.151095
cg14724749	0.0223083	8.38619e-05	0.0493961	0.0193064	0.00597223	0.615291
cg14824901	0.0117586	0.0214172	0.999997	0.0259852	5.44424e-06	0.011624
cg14882054	0.0214945	2.24368e-05	0.0221645	0.0201947	0.000247487	0.121029
cg14920289	0.018257	4.2417e-05	0.0327329	0.0164691	0.000194565	0.104459
cg14944944	0.0282651	2.4761e-05	0.0236497	0.0310305	6.62107e-07	0.00369234
cg14951193	0.0235076	0.000216814	0.0894561	0.0249226	7.60074e-06	0.0150654
cg15044957	0.0233323	2.60232e-05	0.0243178	0.0188896	0.000547514	0.184868
cg15084543	0.0268047	7.12615e-05	0.0443145	0.0285978	5.6979e-05	0.055184
cg15149655	0.0204368	0.000332395	0.115046	0.034323	5.1431e-06	0.0113761
cg15174623	0.0192586	1.18716e-05	0.014203	0.0192417	1.4497e-05	0.0240232
cg15197065	0.0227483	9.70148e-06	0.012563	0.0144726	0.00387448	0.499856
cg15205547	0.0211268	6.77851e-06	0.00972486	0.0215364	7.46139e-06	0.0149543
cg15222899	0.0315033	2.41551e-07	0.00115996	0.0207389	0.0024411	0.389811
cg15255455	0.0157947	3.79724e-06	0.0067168	0.0122502	0.00188671	0.341154
cg15341124	0.0224315	2.20934e-07	0.00109126	0.0207501	0.000180304	0.100065
cg15400655	0.0173349	1.40948e-05	0.0158119	0.0157729	0.00151574	0.310102
cg15415452	0.0234901	1.11102e-05	0.0137685	0.0157638	0.00787005	0.69239
cg15427886	0.0281831	1.5254e-05	0.0167966	0.0329161	0.00100887	0.250588
cg15447787	0.0255496	3.71601e-05	0.0302562	0.0250357	0.000248642	0.121029
cg15448975	0.0176394	3.74942e-07	0.00152514	0.0135222	0.00180237	0.333606
cg15452970	0.0141332	3.6797e-08	0.000286792	0.0121467	2.59736e-05	0.0339537
cg15541630	0.0180168	2.00397e-05	0.0202596	0.0191261	1.53786e-06	0.00598083
cg15552843	0.0311691	1.00789e-05	0.0129067	0.0302565	0.000112707	0.0773458
cg15593298	0.0320256	4.5526e-05	0.0339973	0.0327747	6.11579e-05	0.0560766
cg15611336	0.0191737	3.11794e-05	0.0273613	0.021257	2.27184e-08	0.000436386
cg15618978	0.0257741	1.00702e-06	0.00310877	0.0285457	8.2142e-09	0.000242109
cg15707093	0.0231298	4.58768e-06	0.0074821	0.0181595	0.000565098	0.186717
cg15852312	0.0350574	2.42079e-06	0.00513494	0.0244648	0.00369791	0.486887
cg15867079	0.0178614	1.66396e-06	0.00402625	0.0152292	0.00091639	0.239351
cg15916399	0.034115	2.16818e-06	0.00471481	0.0229026	0.0180509	0.988295
cg15951188	0.0150583	3.21606e-05	0.0279388	0.0105037	0.00413244	0.51532
cg15979173	0.0208735	2.98879e-06	0.00593898	0.0189016	0.000166101	0.0981165
cg16009734	0.0156721	4.53546e-05	0.0339813	0.0187172	0.000650708	0.197543
cg16019898	0.0170323	0.00406215	0.481471	0.0184252	3.33605e-05	0.0396374
cg16020747	0.0316313	3.7366e-05	0.0302562	0.0194237	0.00686551	0.654272
cg16038120	0.0204677	3.08783e-06	0.00601248	0.0255178	2.28588e-06	0.00685906
cg16072688	0.0126693	1.28134e-05	0.0151721	0.0141387	0.000731012	0.212073
cg16086559	0.0115826	0.00874506	0.713605	0.0190464	2.20771e-05	0.0311521
cg16108230	0.0200151	3.7286e-05	0.0302562	0.0156532	0.00282168	0.419456
cg16117799	0.0170023	2.53589e-07	0.00117932	0.0192634	0.00033888	0.143589
cg16139202	0.0217229	2.33857e-05	0.0227765	0.014636	0.0328835	0.999995
cg16171281	0.0127685	5.77196e-05	0.0390543	0.0126962	0.000985615	0.2473
cg16195091	0.0216239	1.83065e-08	0.000186163	0.0124146	0.0041764	0.517378
cg16208357	0.0302695	1.45945e-05	0.0161734	0.0147995	0.0840052	0.999995
cg16228359	-0.0114352	0.000372157	0.122547	-0.00967537	9.15348e-07	0.00458673
cg16283077	0.0205719	8.91638e-05	0.0516393	0.0266813	2.26828e-05	0.0314966
cg16295725	0.0389706	6.13257e-06	0.00910024	0.0337093	3.32709e-07	0.0023007
cg16419235	0.0223582	6.09531e-08	0.0003903	0.0258151	1.03382e-07	0.00115305
cg16435923	0.010867	6.43464e-07	0.00223248	0.00676122	0.0223519	0.999995
cg16462462	0.0191884	4.52941e-05	0.0339813	0.0151616	0.00134268	0.29051
cg16480692	0.0432621	1.18766e-06	0.00333352	0.0383215	6.88221e-07	0.00377705
cg16498194	0.0130393	3.26693e-05	0.0281684	0.0119935	0.0001696	0.0982217
cg16513459	0.0212401	8.0928e-05	0.0483266	0.0150109	0.0100271	0.770102
cg16620526	0.0180984	1.35992e-05	0.015518	0.0192896	6.62468e-05	0.0582486
cg16648062	0.0133258	0.00124809	0.249583	0.0218421	3.83676e-06	0.00952261
cg16692735	0.0297171	7.90152e-06	0.010742	0.0295377	4.77461e-05	0.0501353
cg16705627	0.0262108	4.74608e-06	0.00770409	0.0244704	2.51006e-05	0.0333793
cg16713168	0.0126289	2.7294e-05	0.0248997	0.00766872	0.045862	0.999995
cg16733705	0.0179877	4.11143e-06	0.0071322	0.0241315	8.45217e-07	0.00429759
cg16771578	0.0200615	8.25927e-05	0.0489823	0.0151147	0.00562293	0.59677
cg16776065	0.0246742	1.44871e-05	0.01615	0.0221011	0.000792449	0.219119
cg16783744	0.0251849	1.76183e-05	0.0185719	0.0263754	8.94494e-05	0.0680273
cg16867657	0.0274182	1.46935e-08	0.000163882	0.0277611	5.35437e-10	4.62823e-05
cg16909962	0.0323515	4.67459e-09	7.34661e-05	0.0495003	2.68779e-08	0.00044253
cg16962008	0.0189127	2.68478e-05	0.0245574	0.017542	0.00120056	0.272552
cg16968985	0.0155443	3.42138e-05	0.0290651	0.0142527	0.000501166	0.17545
cg16969368	0.0182225	1.55929e-05	0.0170611	0.0219988	1.41803e-06	0.00590707
cg17007640	0.0248494	7.60784e-07	0.00250517	0.0173689	0.000232019	0.117137
cg17032564	0.0135057	5.67553e-05	0.0387429	0.0145333	0.00122842	0.275441
cg17105755	0.0143536	1.50707e-05	0.0166478	0.0157677	0.000305622	0.136348
cg17117277	0.025442	7.76669e-06	0.0106263	0.0212916	0.000425324	0.161247
cg17128947	0.00979688	0.0257103	0.999997	0.0166328	1.86025e-06	0.00650241
cg17280346	0.0236083	4.31784e-06	0.00731644	0.023217	3.39279e-05	0.0401735
cg17293936	0.0126282	0.0223371	0.999997	0.0204287	1.52779e-05	0.0248354
cg17335199	0.0150718	7.19908e-05	0.0445532	0.0116882	0.0260439	0.999995
cg17403609	0.0193992	6.70815e-06	0.00967131	0.0112604	0.00771704	0.68821
cg17429000	0.0209426	1.97632e-05	0.0201204	0.0172518	0.000411466	0.159317
cg17484671	0.0265142	3.012e-07	0.00130176	0.0267945	2.13662e-06	0.00671585
cg17495912	0.0341726	3.80888e-07	0.00153132	0.0382	3.87567e-09	0.000187133
cg17508591	0.0154808	3.35812e-05	0.0286143	0.0127213	0.00850288	0.718304
cg17536595	0.0279265	1.69697e-08	0.000177798	0.020729	1.62567e-05	0.025549
cg17579667	0.0181236	9.06673e-06	0.0119196	0.0127755	0.0150318	0.917647
cg17580935	0.0390021	1.15036e-05	0.0139557	0.0325278	0.00108124	0.259725
cg17603689	0.0194819	5.35716e-07	0.00192943	0.0150823	0.000424251	0.161193
cg17691880	0.0142603	5.87602e-05	0.0394495	0.0149387	0.00150038	0.308052
cg17721710	0.0139778	0.00536531	0.559033	0.0221679	2.00668e-05	0.0295241
cg17741501	0.0294763	5.15215e-05	0.0365785	0.0111987	0.0533106	0.999995
cg17807479	0.0233904	4.87674e-06	0.00786457	0.0163229	0.0192713	0.999995
cg17846334	0.0102979	0.0207385	0.999997	0.0171268	3.9583e-05	0.0442219
cg17861230	0.0386292	6.8689e-10	2.63883e-05	0.0317059	7.41386e-08	0.000883919
cg17922359	0.0219525	4.52804e-06	0.00745515	0.0191352	0.000286219	0.131597
cg17941572	0.0126419	0.00503827	0.540529	0.0193115	3.33977e-06	0.0085536
cg17953764	0.0138763	0.0110007	0.797886	0.0177529	4.58068e-06	0.010635
cg17985646	0.0368342	0.000812982	0.191479	0.0340323	3.8194e-05	0.0435831
cg18016194	0.0191263	2.14815e-06	0.0047019	0.0205247	2.49798e-06	0.00702622
cg18041884	0.015854	0.000685293	0.172698	0.0224561	1.23655e-05	0.0223843
cg18104919	0.0249755	1.23458e-08	0.000157092	0.0260373	1.24229e-07	0.00132724
cg18136932	0.0348895	6.85694e-10	2.63883e-05	0.0267329	2.50805e-05	0.0333793
cg18192083	0.0187095	5.69233e-05	0.0387429	0.0169323	0.00200522	0.352325
cg18197392	0.0277712	5.63563e-07	0.0020088	0.0261043	0.000980953	0.246401
cg18235734	0.0213452	0.000258934	0.0986683	0.0292834	9.11453e-06	0.0174109
cg18247055	0.0390429	9.63506e-06	0.0125239	0.0312197	0.000308608	0.136798
cg18274480	0.0158936	1.8393e-05	0.019155	0.0111098	0.0292349	0.999995
cg18279094	0.0379482	1.27217e-08	0.000157092	0.0375726	4.56038e-06	0.010635
cg18325439	0.0178886	5.89268e-05	0.0394847	0.0152476	0.0074049	0.675423
cg18327056	0.0180874	3.82704e-06	0.0067168	0.0152005	0.000138497	0.0886283
cg18345115	0.0223555	0.00216407	0.339952	0.0383657	2.20064e-05	0.0311521
cg18356785	0.0197628	8.37896e-05	0.0493961	0.0158278	0.00109721	0.262355
cg18468088	0.0201695	4.09364e-05	0.0320458	0.0304939	5.91423e-07	0.00340811
cg18468354	0.0165814	0.000358486	0.119937	0.0206979	1.99411e-05	0.0294645
cg18500300	0.013227	5.49883e-06	0.00852573	0.0112915	0.00172047	0.326985
cg18582824	0.0126809	0.000300373	0.107399	0.0167261	7.48917e-07	0.00392334
cg18749015	0.0161733	0.0239952	0.999997	0.0301321	2.9877e-06	0.00776697
cg18770350	0.0339903	1.86396e-05	0.0192955	0.0339732	2.05782e-06	0.00664718
cg18898125	0.020661	8.0203e-07	0.00259163	0.0145848	0.00137879	0.294818
cg18961681	0.0243442	0.000166609	0.0774177	0.0239111	7.62522e-06	0.0150654
cg19060970	0.0260143	1.80158e-06	0.00418056	0.017553	0.00061522	0.192738
cg19230755	0.0374877	1.01708e-09	3.51658e-05	0.0355055	4.32987e-09	0.000187133
cg19235339	0.0242654	3.37278e-06	0.00636161	0.00717282	0.492223	0.999995
cg19291355	0.0264858	1.60076e-05	0.0173501	0.0185854	0.00089004	0.234732
cg19332452	0.0141704	1.32669e-05	0.0153772	0.0124844	0.00130732	0.284999
cg19381811	-0.0232067	6.34674e-05	0.0413259	-0.0157487	0.0146019	0.9065
cg19401340	0.0195152	6.18667e-05	0.0408217	0.0206217	1.16451e-05	0.0212261
cg19414591	0.0188212	4.58966e-05	0.0340677	0.016779	0.016264	0.945674
cg19416570	0.020492	3.73188e-05	0.0302562	0.0216479	0.000419191	0.160644
cg19592277	0.0153949	2.25826e-05	0.022245	0.00995743	0.0215562	0.999995
cg19759366	0.0205985	4.12201e-05	0.032099	0.0263586	8.4553e-05	0.0670515
cg19788741	0.0236342	1.76036e-06	0.00414046	0.0136262	0.00202777	0.353381
cg19821713	0.00668116	0.00304144	0.413899	0.0114672	1.61652e-05	0.025549
cg19839825	0.0178169	2.72859e-06	0.00564922	0.0159718	0.00144364	0.30313
cg19873496	0.00740727	3.82949e-05	0.0307206	0.00426096	0.103	0.999995
cg19897071	0.0150448	6.6235e-05	0.0424878	0.0163435	0.00995775	0.768338
cg19904058	0.0281343	3.90712e-05	0.0310551	0.0283341	2.25978e-05	0.0314966
cg19908812	0.0212674	0.000988836	0.216949	0.0299679	3.60341e-05	0.0420908
cg19915738	0.0306982	6.71321e-06	0.00967131	0.0281726	7.6249e-05	0.0626207
cg19922137	0.0481827	2.61439e-08	0.000231778	0.0262599	0.00142828	0.301484
cg19925849	0.0269683	5.31224e-06	0.00844374	0.0154026	0.0102879	0.778672
cg19947104	0.0245089	5.48366e-06	0.00852573	0.0242065	0.000315175	0.137766
cg19978312	0.0231823	8.19538e-05	0.0486869	0.0267876	1.15993e-05	0.0212261
cg19989295	0.0185021	7.90555e-05	0.0474543	0.0142358	0.00300159	0.436237
cg20049415	0.0197743	5.82894e-05	0.039286	0.014014	0.0480792	0.999995
cg20113824	0.0151365	1.93681e-06	0.00440564	0.00709485	0.057028	0.999995
cg20192747	0.0245352	2.64159e-05	0.0245448	0.0187781	0.000711451	0.208525
cg20194314	0.0203874	1.34043e-05	0.0153772	0.0120488	0.0371862	0.999995
cg20219381	0.0233182	5.53177e-06	0.00853852	0.022249	0.000140945	0.089253
cg20229800	0.015324	0.00144966	0.272404	0.0160576	4.64459e-06	0.010635
cg20273670	0.0215113	1.7142e-05	0.0181251	0.0233814	1.96569e-06	0.00664718
cg20312205	0.0279598	6.45687e-07	0.00223248	0.0226717	0.000230584	0.117071
cg20318166	0.0281547	5.34936e-06	0.00844374	0.03078	1.45692e-07	0.00148158
cg20319091	0.0142001	0.00323023	0.426445	0.0261957	4.42167e-05	0.0475391
cg20361154	0.0424211	6.34306e-07	0.00223248	0.0327394	2.50085e-05	0.0333793
cg20426994	0.0173365	4.14255e-06	0.0071322	0.0224247	5.35384e-06	0.0116166
cg20442599	0.0326339	2.94324e-10	1.45376e-05	0.0268661	1.01417e-06	0.00480347
cg20449685	0.0314261	2.7755e-05	0.0252536	0.0174923	0.0251126	0.999995
cg20482698	0.0244462	3.52251e-06	0.00644401	0.0268711	2.43068e-06	0.00702622
cg20491914	0.0162545	1.03128e-05	0.013027	0.0146477	3.04151e-05	0.0375576
cg20531550	0.0178832	2.44421e-06	0.005153	0.0144648	0.00403063	0.50973
cg20585869	0.0357808	2.33497e-07	0.00113708	0.0301293	0.000175914	0.0999905
cg20638016	0.0201664	0.000115954	0.0616432	0.0173267	1.68649e-05	0.0261483
cg20661138	0.0186824	3.18045e-05	0.027758	0.017326	0.00681976	0.652791
cg20666917	0.0159729	3.18723e-05	0.027758	0.0117994	0.0026148	0.403604
cg20685713	-0.0140775	0.000191963	0.0839176	-0.0171082	4.91549e-08	0.000682774
cg20711812	0.0258359	1.23337e-06	0.00338447	0.0163861	0.00116949	0.269201
cg20779964	0.0319242	8.1713e-05	0.0486274	0.0212905	0.00798374	0.696464
cg20785796	0.00882604	0.0174088	0.98497	0.012604	3.17865e-05	0.0386734
cg20809378	0.0241847	0.000351	0.118624	0.029941	1.12219e-05	0.0207486
cg20945085	0.0165496	1.0168e-05	0.0129728	0.0169372	0.00159159	0.316961
cg20994660	0.00657474	0.0124444	0.843994	0.0113697	1.85109e-06	0.00650241
cg21039708	0.0210405	7.58207e-06	0.0104443	0.0110807	0.0161926	0.94414
cg21056706	0.0182039	3.71337e-05	0.0302562	0.0166492	0.000272069	0.127985
cg21159778	0.0225991	5.33277e-05	0.0371422	0.0304788	4.11122e-06	0.00983019
cg21186299	0.0279905	1.31438e-05	0.0153531	0.0383823	1.48962e-06	0.00593009
cg21200408	0.00904396	0.0148435	0.914591	0.0185153	4.60294e-05	0.0491198
cg21200656	0.0182613	0.000112175	0.0605066	0.0201537	4.63679e-06	0.010635
cg21229268	0.0191337	1.67877e-06	0.00402625	0.0261283	2.60683e-06	0.00709699
cg21270860	0.01398	3.75075e-05	0.0302998	0.0160612	0.000215229	0.112581
cg21355828	0.0273679	1.64618e-06	0.00402625	0.0222878	1.45215e-05	0.0240232
cg21363348	-0.0178767	0.00606721	0.599702	-0.0261755	2.37878e-05	0.032472
cg21399057	0.0117482	5.37122e-05	0.0372167	0.00633705	0.178218	0.999995
cg21399832	0.0298916	2.31002e-05	0.0226903	0.0251036	2.92682e-05	0.0364872
cg21474897	0.0225721	5.25838e-05	0.0369532	0.0109311	0.00517911	0.573205
cg21483700	0.0170561	7.05387e-05	0.0443062	0.0238089	2.67776e-09	0.000154308
cg21485906	0.022268	7.12976e-07	0.00237032	0.0253258	3.00914e-07	0.00220808
cg21489622	-0.0187685	0.00114514	0.236662	-0.0214388	4.29419e-05	0.0468369
cg21638161	0.0275819	1.04618e-06	0.00320105	0.0283394	1.27429e-06	0.00556299
cg21671806	0.00830063	0.0154804	0.931824	0.0126456	1.42574e-05	0.0240232
cg21694941	0.0265273	5.74945e-08	0.000382511	0.0205706	0.000107272	0.0752324
cg21699044	0.0181442	0.00116864	0.239855	0.0179902	1.82402e-05	0.02742
cg21800232	0.0162198	0.00039451	0.126066	0.0227103	2.59935e-06	0.00709699
cg21834207	0.0348606	3.28338e-09	5.97494e-05	0.0310361	1.90882e-06	0.00659466
cg21871952	0.0131417	6.4231e-05	0.0416661	0.0111715	0.00425671	0.521714
cg21925310	0.00900452	0.00523697	0.552379	0.0144053	2.19264e-06	0.00676886
cg22084642	0.0137064	6.61442e-06	0.00967131	0.00957547	0.0476071	0.999995
cg22092811	0.0366289	5.04356e-05	0.0360294	0.0171273	0.0205563	0.999995
cg22158769	0.0328181	1.29423e-05	0.0152206	0.0192012	0.00110471	0.263083
cg22178613	0.0169811	0.000407084	0.128307	0.0194706	2.29214e-05	0.0317006
cg22196260	0.0203781	3.78142e-05	0.0304764	0.0189368	0.00157673	0.315303
cg22213386	0.0198002	0.00295318	0.407304	0.0204167	4.37147e-05	0.0472327
cg22282410	0.0195343	3.58609e-05	0.029804	0.0143675	0.00093334	0.24168
cg22285878	0.0162843	0.00100069	0.21849	0.022246	3.26709e-06	0.00842989
cg22374057	0.0259023	5.22976e-05	0.036827	0.0242782	0.00329442	0.458412
cg22454769	0.0366744	1.03776e-10	7.1762e-06	0.0314067	1.55636e-07	0.00153748
cg22491141	0.0232309	3.36003e-05	0.0286143	0.0201424	0.000732517	0.212297
cg22507154	0.0346355	3.52571e-05	0.0295163	0.0380061	1.18904e-06	0.0054352
cg22534145	0.033166	8.95805e-06	0.0118669	0.0284603	0.00266616	0.407229
cg22546696	0.0221608	6.84961e-05	0.0436146	0.0177065	0.000230157	0.117026
cg22562942	0.0214899	2.77602e-06	0.00567939	0.0237994	1.80239e-07	0.00168428
cg22600868	0.0172827	5.95914e-06	0.00894759	0.017845	0.000294797	0.134058
cg22620221	0.0266187	8.15591e-05	0.0486195	0.0253781	0.00037618	0.152301
cg22633280	0.0285828	4.23452e-05	0.0327329	0.0170641	0.00257315	0.401163
cg22635008	0.0209886	1.77615e-05	0.018666	0.0247691	3.656e-05	0.0422767
cg22706610	0.016354	1.15295e-06	0.00332185	0.0124591	0.00257354	0.401163
cg22718636	0.0232438	2.53706e-05	0.0240607	0.0158148	0.00121024	0.273608
cg22746058	0.0152733	1.93674e-05	0.0199295	0.0140396	0.0063228	0.629137
cg22747746	0.0166585	6.59834e-05	0.0424051	0.00897631	0.0578081	0.999995
cg22851420	0.0180787	0.00363915	0.452714	0.0288711	2.06695e-05	0.030273
cg22869726	0.0259147	0.00614738	0.601563	0.0320625	2.54371e-05	0.0335587
cg22995692	0.0197364	2.15783e-08	0.000206475	0.0170162	0.000485298	0.173161
cg23005885	0.0208044	3.87646e-05	0.0310038	0.0114448	0.0505745	0.999995
cg23045594	0.0229991	4.58488e-05	0.0340677	0.0212885	0.000966314	0.244614
cg23058177	0.0163689	0.000519	0.146542	0.0190886	3.95679e-05	0.0442219
cg23091758	0.0391836	7.90861e-11	7.1762e-06	0.0360639	2.18615e-08	0.000436386
cg23115387	0.02129	2.45747e-07	0.00116394	0.0189529	7.87949e-06	0.0154793
cg23136139	0.0152584	0.000313929	0.11076	0.0168618	2.76583e-06	0.00741312
cg23208513	0.0230281	3.59455e-05	0.029804	0.020892	3.74424e-05	0.042867
cg23223933	0.0189905	9.27816e-06	0.0121513	0.0172229	0.000100198	0.072063
cg23244488	0.0211358	0.000275513	0.101942	0.0252763	2.55267e-05	0.0335587
cg23254393	0.0166789	3.60035e-06	0.00655175	0.0118937	0.000553131	0.18546
cg23290344	0.0315271	1.34173e-05	0.0153772	0.0202216	0.00560143	0.595911
cg23302649	0.018724	2.94892e-05	0.0264144	0.0181253	0.00028263	0.130467
cg23312375	0.0171271	0.00102182	0.220122	0.0239262	1.80721e-05	0.0272859
cg23331484	0.0325389	2.38812e-09	4.85706e-05	0.0283767	0.000191591	0.103183
cg23350904	0.0171597	4.92633e-05	0.0354115	0.0151335	0.000248453	0.121029
cg23368787	0.0308292	6.62535e-11	7.1762e-06	0.0223295	2.09555e-06	0.00664718
cg23465427	0.00820435	6.44793e-05	0.0417489	0.00583198	0.0404212	0.999995
cg23479922	0.0641582	3.68404e-07	0.00152514	0.0416981	0.000102786	0.073275
cg23546474	0.0114709	0.0257924	0.999997	0.019629	3.55537e-05	0.0418122
cg23558842	0.0261387	4.47824e-05	0.0338105	0.0293218	2.48959e-06	0.00702622
cg23606718	0.0290809	1.16371e-09	3.6578e-05	0.0292193	2.90359e-10	3.39668e-05
cg23664334	0.00888668	5.56436e-05	0.0382484	0.00592168	0.0192329	0.999995
cg23684249	0.0282002	3.47051e-05	0.0292579	0.0175659	0.00495112	0.559068
cg23720732	0.0151927	0.00176324	0.301656	0.0180821	8.71216e-06	0.0168062
cg23725321	0.0275684	7.36859e-06	0.0103113	0.0220114	0.00041009	0.159314
cg23744638	-0.0224916	0.000178872	0.080513	-0.0312964	2.51659e-07	0.00202591
cg23746497	0.027584	5.46085e-05	0.0377621	0.0266155	1.78935e-07	0.00168428
cg23847712	0.0291992	7.92243e-06	0.010742	0.0237751	0.00244137	0.389811
cg23889391	0.0331934	1.38081e-06	0.00367246	0.0316783	9.77087e-07	0.00469209
cg23934731	0.0226475	3.41422e-06	0.00636161	0.0243159	2.38548e-05	0.032472
cg23971915	0.0108304	0.0216584	0.999997	0.0168816	2.19456e-05	0.0311521
cg23995914	0.0323866	1.95674e-08	0.0001933	0.0371148	1.26129e-08	0.000323046
cg23998119	0.0199668	1.41973e-06	0.00371055	0.0182242	3.53083e-06	0.00891092
cg24013620	0.0199091	8.37721e-05	0.0493961	0.0168865	0.00540746	0.585545
cg24033558	0.0496644	2.89324e-06	0.00583196	0.0399908	5.14597e-05	0.0521557
cg24075113	0.0181994	9.54858e-05	0.054328	0.0241852	2.50767e-05	0.0333793
cg24079702	0.0324268	7.40356e-09	0.000102392	0.0287946	1.87639e-07	0.00170728
cg24089600	0.0220045	2.9012e-06	0.00583196	0.0188868	0.0060068	0.616719
cg24125828	0.0225138	6.5279e-08	0.000410371	0.0184869	5.44636e-06	0.011624
cg24136205	0.0185657	1.60816e-05	0.0173758	0.0222292	4.33879e-05	0.0470266
cg24205914	0.0145991	4.89043e-06	0.00786457	0.0144444	0.000113519	0.0773458
cg24213719	0.0264089	1.00215e-05	0.012881	0.022368	0.00490451	0.557262
cg24221648	0.0247445	6.48144e-05	0.0418874	0.0268771	1.20328e-06	0.0054352
cg24257776	0.0167751	6.09686e-05	0.0404984	0.0202909	0.000118099	0.0795967
cg24263062	0.0200505	3.16356e-05	0.0276914	0.021479	6.88557e-05	0.0595177
cg24275769	0.0163889	6.30207e-05	0.0412637	0.0137044	0.00554076	0.593291
cg24360269	0.0156221	5.36178e-06	0.00844374	0.0143321	0.000168917	0.0981392
cg24369989	0.0171843	3.78536e-06	0.0067168	0.0235893	1.40149e-08	0.000323046
cg24425838	0.0271222	1.36498e-05	0.0155245	0.0220882	0.00070371	0.207249
cg24497732	0.0153495	2.54001e-05	0.0240607	0.0196591	4.38606e-06	0.0103869
cg24524285	0.0249084	3.41461e-06	0.00636161	0.0184984	0.000847811	0.227235
cg24613080	0.0285681	7.11714e-05	0.0443145	0.0263588	3.0536e-05	0.0375726
cg24721899	0.0493982	7.47847e-06	0.0103843	0.0450305	8.34369e-07	0.00429759
cg24724428	0.0360699	4.44932e-07	0.00167214	0.035211	1.84493e-09	0.000127578
cg24766821	0.0354206	9.79323e-06	0.0126345	0.0239742	0.00302502	0.437788
cg24772753	0.0323093	2.42072e-06	0.00513494	0.029109	2.7631e-05	0.0348988
cg24809973	0.0271856	7.52624e-06	0.0104089	0.0275092	0.000323948	0.139833
cg24849872	0.0213779	1.05242e-05	0.013184	0.0195145	8.73666e-05	0.0680273
cg24874350	0.0189632	1.26997e-07	0.000731829	0.0144887	0.00101913	0.251691
cg24883265	0.0144725	4.38376e-05	0.0333854	0.00787382	0.0858115	0.999995
cg24888989	0.0321667	3.46171e-09	5.98448e-05	0.0413518	2.36389e-11	8.17323e-06
cg24931584	0.0192609	9.13887e-05	0.0528393	0.0215407	1.77387e-05	0.0270185
cg24935332	0.0189932	4.44636e-06	0.00739107	0.0191	0.00016735	0.0981392
cg24938830	0.0276159	3.73729e-07	0.00152514	0.0260411	8.25464e-08	0.000951355
cg25032595	0.0354189	3.75311e-08	0.000286792	0.0328853	0.000142569	0.0897517
cg25060172	0.0302305	4.02921e-07	0.00158308	0.0369055	1.1344e-06	0.0053003
cg25078444	0.0232946	5.60553e-05	0.0384536	0.0146246	0.00798092	0.696464
cg25124276	0.0413262	5.31142e-08	0.000374784	0.039653	1.55682e-06	0.00598083
cg25174438	0.0160409	5.34971e-05	0.0371422	0.0151033	0.000354114	0.147476
cg25316339	0.0243954	4.35914e-06	0.00731644	0.0225291	1.39035e-05	0.0239162
cg25334393	0.0206793	2.6763e-05	0.0245448	0.0192527	0.000935955	0.24168
cg25397922	0.0198143	7.17359e-05	0.0445294	0.0150745	0.000171731	0.098632
cg25397945	0.0301133	0.00021081	0.0882423	0.0337393	3.93128e-05	0.0442219
cg25537993	0.0302935	1.09507e-05	0.0136196	0.0241314	0.00295733	0.432532
cg25585712	0.0169877	4.18676e-05	0.03253	0.0186181	0.00112048	0.266079
cg25682299	0.0116188	5.34852e-05	0.0371422	0.0156671	9.76352e-07	0.00469209
cg25707767	0.0220685	3.71039e-06	0.00665134	0.0214058	8.85779e-05	0.0680273
cg25743481	0.0237398	1.94113e-09	4.1947e-05	0.0316769	2.9472e-10	3.39668e-05
cg25778262	0.0256072	1.75367e-06	0.00414046	0.0290374	3.02266e-07	0.00220808
cg25895948	0.0226727	0.000623537	0.163089	0.0271258	3.07174e-07	0.00220808
cg25950235	0.0155968	4.75941e-05	0.0346438	0.0141287	0.00109828	0.262429
cg26014538	0.0186708	0.00187994	0.312578	0.0204959	7.45661e-06	0.0149543
cg26078977	0.0270591	2.16842e-05	0.0215442	0.0243788	1.41693e-05	0.0240232
cg26116950	0.0152054	0.0045268	0.509964	0.0192812	2.48954e-06	0.00702622
cg26158279	0.0204876	1.31371e-05	0.0153531	0.0192887	0.000216943	0.112965
cg26292150	0.0161791	1.65917e-06	0.00402625	0.0155454	4.93686e-08	0.000682774
cg26333652	0.0275582	4.18301e-06	0.00715985	0.0217582	0.00345971	0.468916
cg26345105	0.0165716	3.07803e-06	0.00601248	0.0182902	0.000433019	0.162737
cg26381313	0.0210588	9.38647e-07	0.00292378	0.0176446	1.66243e-05	0.0259707
cg26458072	0.0264424	6.00383e-06	0.00894759	0.0202742	0.000386709	0.153608
cg26492368	0.0301865	1.6885e-06	0.00402625	0.0228118	3.97722e-05	0.0442219
cg26522319	0.0225294	1.87704e-06	0.00430092	0.025698	1.92641e-06	0.00659466
cg26595643	0.0266587	1.49419e-09	4.04681e-05	0.0234182	0.000104759	0.0742228
cg26673012	0.0339018	2.64727e-05	0.0245448	0.022577	0.00231828	0.380786
cg26702958	0.0188157	0.000341926	0.116953	0.0174549	2.49565e-05	0.0333793
cg26758986	0.0178092	0.000165712	0.0771135	0.0208931	3.57837e-05	0.0419401
cg26782108	0.0213147	6.83842e-06	0.00977027	0.0196124	6.68821e-05	0.0582486
cg26792755	0.0222762	2.81328e-07	0.00124705	0.0171103	6.98076e-05	0.059743
cg26814075	0.0183795	4.85137e-05	0.0350183	0.0159965	0.000357856	0.14818
cg26820037	0.012898	1.98803e-05	0.0201574	0.00898807	0.0279837	0.999995
cg26832294	0.0217997	1.39359e-06	0.00367815	0.0145481	0.00467231	0.542507
cg26856080	0.0202856	0.00182262	0.308759	0.0251097	2.34484e-05	0.0323002
cg26872137	0.0369786	5.63665e-06	0.00866173	0.0215892	0.0070837	0.662845
cg26886462	0.0182432	2.38953e-05	0.0231425	0.0166597	0.000762625	0.216061
cg26956371	0.0184349	9.42456e-05	0.0539499	0.0237416	8.40286e-09	0.000242109
cg27052113	0.0196121	3.2833e-05	0.0282391	0.0264457	8.85789e-05	0.0680273
cg27076454	0.0232379	8.43285e-05	0.0495864	0.0316855	0.00027506	0.128035
cg27088072	0.0236077	6.43658e-06	0.00947008	0.025609	2.04378e-06	0.00664718
cg27177554	0.0248342	6.89748e-05	0.0438165	0.0254718	0.000631658	0.194898
cg27208903	0.0257259	2.37126e-05	0.02303	0.019347	0.000540276	0.183139
cg27252696	0.0373304	2.34075e-06	0.00502685	0.0289702	1.33475e-05	0.0231907
cg27314569	0.00978754	0.000337359	0.115995	0.0133496	2.91003e-06	0.00762235
cg27317647	0.0165292	2.02676e-05	0.0204303	0.0132573	0.00161073	0.319068
cg27392792	0.0381431	7.39607e-06	0.0103113	0.0314387	0.000113641	0.0773458
cg27569300	0.0212305	4.23139e-05	0.0327329	0.0197087	3.33059e-05	0.0396374
cg27591349	0.00997049	0.00355713	0.4487	0.0140403	3.9777e-05	0.0442219
cg27664085	0.0214769	3.90193e-05	0.0310551	0.0214789	2.79318e-05	0.0351182
