# Supplementary material for: DNA methylation age is not affected in psoriatic skin tissue
Source: Clin Epigenetics. 2018 Dec 27;10:160. doi: 10.1186/s13148-018-0584-y (PMC6307188; doi:10.1186/s13148-018-0584-y)
Supplement: Supplementary file 6 — Table S5. Thirty nine CpGs that are both age-associated in PP and differently methylated between PP and PN. (XLSX 10 kb) [file 13148_2018_584_MOESM6_ESM.xlsx]

## Sheet: 39 CpGs
Table S5 39 CpGs that are both age-associated in PP and differently methylated between PP and PN
CpG_sites	Coef_PP	P_PP	FDR_PP
cg00231528	-0.00960809	0.00104594	0.0465007
cg00611789	0.014657	0.000283209	0.0187094
cg00931644	0.0134232	0.00107193	0.0472408
cg02343823	0.0128709	0.000853567	0.0405389
cg03678062	0.0109552	0.000114813	0.00979684
cg03729251	0.0119281	0.000145545	0.0116461
cg04154027	0.0125291	8.89e-05	0.00814304
cg04803153	0.0129583	8.53e-05	0.0078876
cg07751331	0.00940453	0.000652482	0.0337317
cg08061524	0.0132828	0.000935906	0.0431054
cg09287864	-0.0128745	0.000644711	0.03345
cg09476130	0.0119275	0.00110906	0.0483726
cg09655403	0.0172522	2.06e-05	0.00279527
cg09993145	-0.00939251	0.000204494	0.0148992
cg11523350	0.0115284	0.000148255	0.0117981
cg12905085	0.0114545	0.000657576	0.0339139
cg13655082	0.0147298	0.000656492	0.033863
cg14332653	0.0106642	0.000511043	0.028467
cg15197065	0.0129711	6.41e-05	0.00640122
cg15645660	0.00986205	0.000821517	0.0395698
cg19022697	0.0105024	5.04e-05	0.00539838
cg19307003	0.0117296	0.000617115	0.032466
cg19443920	0.0103922	0.00114984	0.0496202
cg20248056	0.0130934	0.000209713	0.015147
cg21080562	0.00888277	0.00111639	0.0485592
cg21109038	0.00807567	0.000936774	0.0431282
cg21144941	0.0116348	8.3e-05	0.00771435
cg21163717	-0.00973882	3.82e-05	0.00440348
cg21830459	0.0106091	0.000137857	0.0111828
cg22894896	0.0222167	1.05e-07	5.65e-05
cg22904711	0.0104775	0.00027011	0.0181031
cg22910462	0.0111789	0.000117915	0.00997052
cg22957360	0.00883266	0.000908477	0.0422787
cg23279355	0.0145968	8.66e-05	0.00797928
cg24642169	0.0124832	0.000312579	0.0201182
cg25759064	0.0114842	0.000900513	0.042024
cg25902889	0.0129077	5.35e-06	0.00102666
cg26354493	0.0135859	1.65e-05	0.00238302
cg27395066	0.0166802	8.6e-05	0.00793169
