# Supplementary material for: DNA methylation age is not affected in psoriatic skin tissue
Source: Clin Epigenetics. 2018 Dec 27;10:160. doi: 10.1186/s13148-018-0584-y (PMC6307188; doi:10.1186/s13148-018-0584-y)
Supplement: Supplementary file 7 — Table S6. Three hundred and one candidates Ps-dependent age-associated CpGs contrasted by PN and PP using a loose cut-off (P < 0.01). (XLSX 79 kb) [file 13148_2018_584_MOESM7_ESM.xlsx]

## Sheet: PN and_PP,_301
Table S6 301 candidates Ps-dependent age-associated CpGs contrasted by PN and PP using a loose cutoff (P < 0.01)
CpG_sites	PN					PP					NN					P_of_coef (PN vs PP)	P_of_coef (NN vs PP)
	coef	SE	P	FDR		coef	SE	P	FDR		coef	SE	P	FDR
cg00058009	0.0105482	0.00257474	0.0002554	0.0982999		0.00131841	0.00181366	0.468624	0.90033		0.0028958	0.00227058	0.207448	0.999997		0.00338232	0.587266
cg00110724	0.00849471	0.00239535	0.0011942	0.242496		-0.00115435	0.00226374	0.611	0.943406		-0.005127	0.00252275	0.0468754	0.999997		0.0034149	0.24118
cg00118199	-0.00949589	0.0042937	0.0340316	0.999997		0.00465882	0.00222033	0.0378954	0.380696		-0.000533233	0.00261003	0.838858	0.999997		0.00340852	0.129724
cg00178511	0.0174424	0.00646786	0.0109388	0.795903		-0.0032577	0.00343661	0.34499	0.840633		-0.00152619	0.00492608	0.757849	0.999997		0.00470944	0.773134
cg00220102	0.0261741	0.0044862	1.57114e-06	0.00396323		0.0114136	0.00284686	0.000104083	0.00912911		0.00756188	0.00367891	0.0445083	0.999997		0.00546828	0.407668
cg00366352	0.0127067	0.00553159	0.0280932	0.999997		-0.00467322	0.00342117	0.174401	0.692115		-0.00747263	0.0064324	0.250278	0.999997		0.00753659	0.700802
cg00580805	0.0142219	0.00595921	0.0228978	0.999997		-0.00686292	0.00363309	0.0612084	0.468339		-0.00388065	0.00584462	0.509435	0.999997		0.00251923	0.664755
cg00662489	0.00714717	0.00366038	0.0593956	0.999997		-0.00346	0.00155024	0.027402	0.325746		-0.00251769	0.00244565	0.307692	0.999997		0.00762168	0.744855
cg00711596	-0.016597	0.00486282	0.00171651	0.297151		0.00305693	0.00245135	0.214715	0.739012		-0.00327008	0.00315488	0.304417	0.999997		0.000307326	0.113281
cg00874990	-0.0038151	0.00351914	0.286178	0.999997		0.00697041	0.00198293	0.000612784	0.0323024		0.00341632	0.00205165	0.101467	0.999997		0.00758272	0.212908
cg01101647	-0.0185456	0.00637252	0.0064227	0.616509		0.00552357	0.00344543	0.111423	0.593306		0.00400675	0.00474837	0.402362	0.999997		0.000892169	0.795983
cg01103255	-0.0237268	0.00733709	0.00277358	0.393505		0.000877779	0.005316	0.869116	0.986869		0.00215723	0.00645377	0.739433	0.999997		0.00661585	0.878382
cg01115598	-0.0144922	0.00482933	0.00509581	0.544113		-0.000554367	0.00220865	0.802228	0.978933		-0.00302021	0.00284424	0.292852	0.999997		0.00867483	0.493502
cg01145420	-0.0289004	0.00745234	0.000474999	0.13918		-0.0020162	0.00357715	0.574013	0.933729		0.00825139	0.00492095	0.0991584	0.999997		0.00114503	0.0914662
cg01222603	0.0102428	0.00573887	0.0834877	0.999997		-0.007377	0.00318306	0.022098	0.292529		-0.00917198	0.00586763	0.123652	0.999997		0.00725474	0.78801
cg01289643	0.0112642	0.00678114	0.106164	0.999997		-0.0083664	0.00279719	0.00335029	0.100084		-0.00444823	0.00538799	0.412544	0.999997		0.00744732	0.518661
cg01634275	-0.019731	0.00995507	0.0558576	0.999997		0.0089223	0.00425964	0.0382245	0.382006		-0.00147144	0.0040245	0.716026	0.999997		0.00814024	0.0761234
cg01754423	-0.0154235	0.00649662	0.0235655	0.999997		0.00377875	0.00298316	0.20762	0.731606		6.38574e-05	0.00406006	0.987507	0.999997		0.00722969	0.460912
cg01854969	0.0133503	0.00495806	0.0110499	0.800415		-0.00136304	0.00262204	0.604094	0.941844		-0.00232742	0.00479493	0.629291	0.999997		0.00870793	0.859929
cg01988325	-0.0159019	0.00536252	0.00558122	0.572752		0.000486175	0.00267194	0.855912	0.985819		-0.00251054	0.00313752	0.426996	0.999997		0.0062323	0.467124
cg01993067	0.0136864	0.0045365	0.00488909	0.531244		-0.00352193	0.00297502	0.238724	0.762005		-0.00524067	0.00335831	0.124273	0.999997		0.00151368	0.701653
cg02115599	-0.00593627	0.0028311	0.0437555	0.999997		0.00460605	0.0018167	0.012465	0.21677		0.000871812	0.00258047	0.736739	0.999997		0.00172442	0.236696
cg02221347	-0.0128646	0.00438203	0.00601943	0.597821		0.000185829	0.00219869	0.93278	0.993364		-0.00173203	0.00251979	0.494685	0.999997		0.00777048	0.566312
cg02346342	0.0173119	0.00345744	1.80624e-05	0.0188675		0.00530189	0.00241476	0.0299654	0.340506		0.00328227	0.00305947	0.287952	0.999997		0.0044015	0.604342
cg02370417	-0.0112144	0.00523365	0.0396004	0.999997		0.00527045	0.00280537	0.0626147	0.472739		-0.00394164	0.00345483	0.258763	0.999997		0.00550124	0.0384567
cg02491754	0.0140328	0.00419152	0.00204584	0.331159		0.000556494	0.00300451	0.853357	0.985525		-0.00380454	0.00362614	0.298594	0.999997		0.00897136	0.354405
cg02647989	-0.00255995	0.00149041	0.0952386	0.999997		0.00189352	0.000843271	0.0264965	0.320372		0.000500418	0.000919353	0.588385	0.999997		0.0093042	0.264126
cg02653313	0.00953251	0.00416822	0.0287461	0.999997		-0.00347829	0.00253719	0.172856	0.690379		-0.00634627	0.00445676	0.160005	0.999997		0.00766877	0.575998
cg02691685	-0.019687	0.00639955	0.00419313	0.489462		0.000679683	0.00398345	0.864793	0.986648		-0.00372353	0.00557042	0.506595	0.999997		0.00689542	0.52024
cg02696763	-0.0154944	0.00572768	0.0107157	0.788796		0.00200231	0.00345207	0.562938	0.930574		-0.00390394	0.00434609	0.37289	0.999997		0.00888843	0.287265
cg02763536	0.0261133	0.00499919	9.54124e-06	0.0124487		0.00922856	0.00365779	0.012891	0.220889		0.00142035	0.00581082	0.807789	0.999997		0.00641488	0.255459
cg02767633	-0.0182552	0.00626837	0.00638967	0.615218		0.00179113	0.00387909	0.645071	0.951199		-0.000515917	0.00531318	0.922992	0.999997		0.00653967	0.725819
cg02812891	0.0323582	0.00609076	7.33223e-06	0.0103055		0.0123915	0.0027052	1.10555e-05	0.00177623		0.00822919	0.00379629	0.0344486	0.999997		0.00273554	0.37191
cg02877873	-0.0128452	0.00538867	0.0230456	0.999997		0.00355386	0.00293873	0.228824	0.753446		-0.000233421	0.00331794	0.944165	0.999997		0.00754512	0.392838
cg03056468	-0.0152234	0.00523344	0.00644528	0.617648		0.00228864	0.00275068	0.40698	0.87411		0.00142386	0.00378412	0.708137	0.999997		0.00305682	0.853344
cg03176411	0.0120268	0.00486448	0.0187484	0.999997		-0.00401888	0.00325393	0.219116	0.743904		-0.00495521	0.00539334	0.362158	0.999997		0.00611219	0.881829
cg03235083	0.015857	0.00599203	0.0123706	0.840475		-0.00467696	0.00339236	0.170458	0.686969		-0.000269896	0.00671901	0.968101	0.999997		0.00286249	0.558203
cg03400374	0.03127	0.00544558	2.06156e-06	0.00462852		0.0125879	0.00439537	0.00490935	0.126639		0.00836974	0.00583006	0.156674	0.999997		0.00759456	0.563447
cg03532510	0.0100339	0.00474494	0.0420983	0.999997		-0.00522375	0.00275071	0.0598614	0.464112		-0.00754228	0.00495553	0.133638	0.999997		0.00540408	0.682488
cg03588039	0.0204855	0.00452023	7.27401e-05	0.0447511		0.00254119	0.00265001	0.339443	0.837499		0.00810543	0.00435969	0.0682593	0.999997		0.000615608	0.27544
cg03610629	0.0158473	0.00525893	0.004934	0.533828		-0.00240641	0.0023634	0.310549	0.818948		-0.00321361	0.00331513	0.336526	0.999997		0.00154565	0.842839
cg03617467	0.0114928	0.00386554	0.00547142	0.566065		-0.00338005	0.00256175	0.189437	0.710786		-0.00537502	0.00429342	0.215803	0.999997		0.00134039	0.689875
cg03689601	-0.012993	0.00477576	0.0103167	0.774109		0.000737943	0.00217192	0.734604	0.968398		-0.00104355	0.00294434	0.72435	0.999997		0.00886554	0.626318
cg03982544	0.00954226	0.00432129	0.0342883	0.999997		-0.00294725	0.00195739	0.134665	0.634405		-0.0027112	0.00220241	0.223462	0.999997		0.00847004	0.936149
cg04030842	0.0107375	0.00488821	0.0351805	0.999997		-0.00475717	0.00322531	0.14274	0.647139		-0.00143386	0.00480158	0.766334	0.999997		0.00815056	0.565601
cg04051446	0.00874207	0.00531155	0.109286	0.999997		-0.00780945	0.00316705	0.0150251	0.239716		0.00108754	0.00578516	0.851566	0.999997		0.00744014	0.177342
cg04115659	0.0241584	0.00519242	5.11497e-05	0.0364642		0.00697381	0.00292389	0.018576	0.268553		0.0141723	0.00475225	0.0042312	0.678234		0.00392943	0.19701
cg04206038	0.00786808	0.00351451	0.0320344	0.999997		-0.00243933	0.00187061	0.19462	0.717342		-0.000894416	0.00200349	0.657009	0.999997		0.00962725	0.573007
cg04276026	0.0115917	0.00542673	0.0401852	0.999997		-0.00378233	0.00227876	0.0994574	0.568612		-0.00185311	0.0048414	0.703344	0.999997		0.00899943	0.718442
cg04320956	0.0124245	0.00429372	0.0066985	0.629494		-0.00257707	0.00226504	0.257398	0.778694		-0.00179247	0.00256522	0.487594	0.999997		0.00200005	0.818657
cg04618068	0.00669706	0.0027766	0.0215889	0.999997		-0.00428153	0.00176747	0.0168526	0.254812		-0.00383715	0.00276612	0.170878	0.999997		0.000851406	0.892316
cg05379650	0.00689667	0.00336364	0.0483419	0.999997		-0.00487438	0.00198286	0.0153309	0.242078		0.00191153	0.00265521	0.474569	0.999997		0.0025726	0.0405874
cg05404715	0.00476648	0.00251018	0.0663552	0.999997		-0.00387378	0.00146576	0.00927286	0.184663		-0.000419517	0.00190042	0.82609	0.999997		0.00295443	0.150073
cg05413258	0.0273367	0.0068295	0.000333851	0.115255		0.0043536	0.00416999	0.298485	0.810751		0.00218496	0.00448768	0.628243	0.999997		0.0040763	0.723335
cg05415496	-0.0160322	0.00424787	0.000635668	0.164632		-0.000906821	0.00257315	0.725119	0.966663		0.00314303	0.00434139	0.472099	0.999997		0.00232289	0.422275
cg05470643	-0.00810614	0.00395724	0.0485407	0.999997		0.00955232	0.00261941	0.000388267	0.023494		0.00663299	0.00331781	0.0504475	0.999997		0.000198442	0.489812
cg05491587	0.0282468	0.00764287	0.000790624	0.188018		-0.000470921	0.00610534	0.938641	0.99402		0.0101918	0.00838742	0.229414	0.999997		0.00332736	0.304038
cg05656830	0.0147945	0.00523823	0.00797543	0.682405		-0.00110049	0.00273335	0.687917	0.959767		-0.0073679	0.00588584	0.215846	0.999997		0.00714118	0.33416
cg05710997	0.0362047	0.00935727	0.000487025	0.141149		0.00483069	0.00573841	0.401499	0.87164		0.00954099	0.00912695	0.300346	0.999997		0.00426002	0.662179
cg05846707	0.0105569	0.00477287	0.0340111	0.999997		-0.00407841	0.00247492	0.101885	0.573926		-0.00317906	0.00422897	0.455359	0.999997		0.0064859	0.854372
cg05873285	-0.0156914	0.00436855	0.00105373	0.224822		0.00179863	0.00260066	0.490468	0.908439		0.000936982	0.00440307	0.832254	0.999997		0.000581339	0.866193
cg05933857	-0.0128339	0.00549861	0.0258319	0.999997		0.00378903	0.00247073	0.127663	0.622655		0.00033273	0.00311042	0.915193	0.999997		0.00582412	0.384246
cg05945615	0.00763627	0.00329897	0.0269916	0.999997		-0.00264672	0.00224261	0.240163	0.763235		0.000958806	0.00328244	0.771288	0.999997		0.00994304	0.364427
cg06054963	-0.0196683	0.00571923	0.00160007	0.286873		0.00070119	0.0037505	0.851996	0.985351		0.00348851	0.00476857	0.467486	0.999997		0.00289839	0.645917
cg06062187	-0.0013209	0.00285728	0.646906	0.999997		0.00855995	0.00210546	8.41553e-05	0.00779661		0.00204097	0.0027868	0.466995	0.999997		0.00537025	0.06198
cg06087298	0.0119101	0.00558311	0.0404317	0.999997		-0.00843412	0.00336488	0.0134764	0.226135		-0.00648178	0.00529347	0.225896	0.999997		0.00180301	0.755605
cg06253956	0.00924885	0.00390248	0.0237878	0.999997		-0.00490067	0.00272262	0.0742756	0.506811		-0.00754358	0.00384962	0.055031	0.999997		0.00294318	0.575126
cg06443973	0.00813302	0.00351064	0.0268731	0.999997		-0.00238096	0.00197609	0.230524	0.755172		-0.000996443	0.00215526	0.645636	0.999997		0.0090584	0.635861
cg06483452	-0.00850747	0.00396204	0.0392143	0.999997		0.00568424	0.00296133	0.0572017	0.455276		-0.00204471	0.00352604	0.564315	0.999997		0.00411672	0.0932448
cg06521774	-0.0183384	0.00580089	0.00335836	0.434542		-0.000338603	0.00322537	0.916559	0.991939		0.00217361	0.00460378	0.638665	0.999997		0.00668941	0.654935
cg06783737	0.0331041	0.00684617	2.99358e-05	0.0265395		0.0125844	0.0034485	0.000384911	0.0233462		0.00568539	0.00617071	0.36082	0.999997		0.00743203	0.329087
cg06913079	-0.00589248	0.00401756	0.151928	0.999997		0.00619149	0.00211282	0.00402521	0.112303		-0.00211853	0.00216503	0.332023	0.999997		0.00776526	0.00601414
cg06970370	0.011736	0.0028453	0.000235829	0.0936151		0.00223811	0.00141104	0.115233	0.600664		0.00100802	0.00172085	0.560383	0.999997		0.00278464	0.580432
cg06975067	-0.00546079	0.00439871	0.22319	0.999997		0.00758762	0.00250264	0.00295565	0.0923231		3.63538e-05	0.0030159	0.990425	0.999997		0.00992807	0.0540024
cg07040133	-0.0147861	0.00469703	0.00347798	0.442572		-0.000276644	0.00302726	0.927333	0.992903		0.000603259	0.00354235	0.865389	0.999997		0.00941761	0.850223
cg07068956	-0.0177917	0.00710351	0.0173756	0.983669		0.00621638	0.00380818	0.105117	0.580696		-0.00156606	0.0051807	0.763553	0.999997		0.00289475	0.226135
cg07139946	0.0109497	0.00365135	0.0051229	0.54517		-0.000750496	0.00199484	0.707392	0.964031		0.00152807	0.00231583	0.512063	0.999997		0.00492285	0.455986
cg07198194	0.0151021	0.00452116	0.00208787	0.334416		0.00136783	0.00235927	0.563115	0.930602		-0.00230431	0.00410454	0.576762	0.999997		0.00707793	0.437957
cg07288869	-0.0102622	0.00323284	0.00324506	0.427343		0.000149431	0.0017704	0.93287	0.993364		-0.000574947	0.00253259	0.821235	0.999997		0.00473182	0.814656
cg07489048	0.0290283	0.00455202	3.19426e-07	0.00136349		0.014247	0.00268584	4.96311e-07	0.000182554		0.0137086	0.00409165	0.00144977	0.420521		0.005163	0.91242
cg07528363	-0.0120663	0.00397276	0.00463949	0.515475		0.000672052	0.00242429	0.782072	0.976289		0.00166663	0.00223922	0.459814	0.999997		0.00619905	0.763134
cg07545278	-0.00915004	0.00413472	0.0339266	0.999997		0.00476681	0.0021201	0.0263029	0.319349		-0.00296559	0.00328821	0.370981	0.999997		0.0027438	0.0481135
cg07645718	0.0102617	0.00470449	0.0363925	0.999997		-0.00331441	0.00208019	0.113614	0.597715		-0.00352493	0.00449885	0.436624	0.999997		0.00830811	0.966121
cg07662121	0.0366531	0.0095479	0.000530305	0.148827		0.00771705	0.00518279	0.139013	0.641225		0.019745	0.00705704	0.00703919	0.815077		0.00773304	0.169528
cg07869256	-0.0156846	0.00566562	0.00916839	0.73092		0.0008384	0.00300761	0.78089	0.976037		0.00227293	0.00365986	0.537091	0.999997		0.00999768	0.762021
cg07914959	0.00866195	0.0043541	0.0550007	0.999997		-0.00463644	0.00232729	0.0485276	0.424806		-0.00321404	0.00435421	0.463508	0.999997		0.0070687	0.773269
cg07941301	-0.00907019	0.00490745	0.073545	0.999997		0.00671491	0.00336614	0.0482357	0.423624		0.00239036	0.00363576	0.513581	0.999997		0.00798917	0.382768
cg07981475	0.00929782	0.00417109	0.0327304	0.999997		-0.00382878	0.00255464	0.136459	0.637246		0.00207763	0.00284558	0.468356	0.999997		0.00728131	0.122459
cg08015590	-0.0327117	0.00848419	0.000505938	0.143831		-0.00728553	0.00389741	0.0639175	0.476522		-0.00229529	0.00473348	0.629635	0.999997		0.00646354	0.415722
cg08128680	0.0230023	0.00881999	0.013575	0.879224		-0.00479312	0.00409215	0.243707	0.766471		0.000341127	0.00674551	0.959847	0.999997		0.00425371	0.515206
cg08168844	-0.00818173	0.00218995	0.000707	0.176115		0.000520382	0.00198183	0.79331	0.977768		-0.00440437	0.00209844	0.0403494	0.999997		0.00321591	0.0879691
cg08242232	0.049135	0.0101462	2.93003e-05	0.0263134		0.00488315	0.00654983	0.457346	0.895896		0.00905234	0.00814971	0.27142	0.999997		0.000248059	0.690074
cg08490791	-0.0265577	0.00906043	0.00609002	0.600308		0.00100442	0.0045752	0.826591	0.982143		-0.00799127	0.00568927	0.165657	0.999997		0.0066183	0.217887
cg08578141	-0.00925149	0.00365683	0.0163642	0.957357		0.00210902	0.00239106	0.379444	0.859868		-0.00225488	0.00230724	0.332621	0.999997		0.00931796	0.189065
cg08632164	0.030516	0.0102666	0.00548221	0.566495		-0.00168778	0.00674059	0.802697	0.978933		0.0150947	0.00997198	0.135723	0.999997		0.00873857	0.163226
cg08832709	-0.00532394	0.00233518	0.0292079	0.999997		0.00258127	0.00185737	0.167078	0.682422		0.00350946	0.00197205	0.0805676	0.999997		0.00806342	0.731876
cg09012471	-0.016885	0.00501989	0.00196119	0.322132		-0.000438443	0.00258164	0.865418	0.986696		-0.00685323	0.00265504	0.0124915	0.980497		0.0035733	0.0832383
cg09060525	0.00757024	0.0031067	0.0203792	0.999997		-0.00354686	0.00216699	0.104194	0.578882		-0.00345426	0.00317284	0.280951	0.999997		0.0033357	0.980774
cg09118550	0.00841503	0.00321846	0.0133591	0.873478		-0.0031082	0.00212905	0.146826	0.653496		-0.00168942	0.00422909	0.691063	0.999997		0.00282542	0.764442
cg09123431	0.0205466	0.00666617	0.0041293	0.485008		-0.0033924	0.00365495	0.355111	0.846313		0.00122465	0.00381865	0.749631	0.999997		0.00163903	0.382411
cg09240001	0.013671	0.00421432	0.00270016	0.388186		-0.00249012	0.00243769	0.308986	0.818056		0.000590222	0.00257067	0.819241	0.999997		0.000901827	0.384578
cg09296089	0.0173731	0.00602347	0.00685984	0.635007		-0.00185269	0.00366713	0.614298	0.9441		0.00683464	0.00509928	0.185556	0.999997		0.00640473	0.166628
cg09307250	-0.00487374	0.00345305	0.167477	0.999997		0.00529792	0.00184334	0.00476354	0.124443		-0.00414989	0.00194024	0.0368225	0.999997		0.00936011	0.000415235
cg09438742	0.00990468	0.00375242	0.0125768	0.847324		-0.00516888	0.00227423	0.0247451	0.309451		-0.00418991	0.00258225	0.110296	0.999997		0.000591818	0.776023
cg09577144	0.00389146	0.00231827	0.102676	0.999997		-0.00574638	0.00221021	0.010447	0.197199		0.000547776	0.00216193	0.800908	0.999997		0.00262128	0.0417718
cg09622504	0.0128128	0.00443517	0.0067794	0.632146		-0.00169489	0.00261377	0.517885	0.917342		-0.00623357	0.00496525	0.214533	0.999997		0.00483112	0.418596
cg09730672	0.0108608	0.00513925	0.042221	0.999997		-0.00523265	0.00277738	0.0618848	0.470388		-0.00708881	0.00559177	0.210143	0.999997		0.00587069	0.766243
cg09826587	0.0116613	0.0041106	0.00772827	0.671712		-0.00142648	0.00286563	0.619506	0.945553		0.0014448	0.00530523	0.786366	0.999997		0.00900468	0.633939
cg09859794	0.0089013	0.00353792	0.0169153	0.973109		-0.00587618	0.00219734	0.0084916	0.176051		-0.00210467	0.0039635	0.597509	0.999997		0.000387841	0.405283
cg09885502	-0.0800569	0.0269494	0.00550661	0.568337		0.00983887	0.0152212	0.519209	0.917725		-0.026033	0.0234423	0.271522	0.999997		0.00367877	0.199347
cg10056706	-0.0102594	0.00367089	0.00858533	0.707436		0.00190188	0.00238645	0.426992	0.88366		-0.00163579	0.00207691	0.434246	0.999997		0.00547685	0.263471
cg10075476	0.0091097	0.00385053	0.0240166	0.999997		-0.00420052	0.00199962	0.0376799	0.379614		0.002956	0.00223053	0.190472	0.999997		0.0021569	0.0168946
cg10083046	-0.0155107	0.00596065	0.0137655	0.884396		0.00133401	0.00258058	0.606111	0.942493		0.00075462	0.00328025	0.818891	0.999997		0.00950378	0.889592
cg10295955	-0.0332538	0.00958862	0.00147868	0.27571		0.00523287	0.00686939	0.447634	0.892148		0.0125663	0.0111903	0.266245	0.999997		0.00110291	0.576502
cg10333416	0.0138214	0.00399419	0.00150984	0.278215		0.00170042	0.0022973	0.460577	0.897289		0.00154018	0.00382201	0.688499	0.999997		0.00852405	0.971335
cg10409680	-0.0593514	0.0132705	8.64968e-05	0.0505518		-0.00863235	0.00750162	0.252039	0.773953		-0.00543258	0.0122411	0.658898	0.999997		0.000877433	0.823633
cg10646653	0.0153662	0.00446506	0.00158954	0.285499		0.00225741	0.00236192	0.341043	0.838451		-0.00167758	0.00291778	0.567627	0.999997		0.00945536	0.294534
cg10773928	0.0132206	0.00395453	0.00207213	0.333075		-0.00111957	0.00239519	0.64101	0.950362		-0.00253179	0.00380477	0.508511	0.999997		0.00192422	0.753436
cg10800464	0.0194772	0.0039744	2.47126e-05	0.0236497		0.00703128	0.0026597	0.00925251	0.184434		0.00428825	0.00411777	0.302165	0.999997		0.00925417	0.575773
cg10860652	0.00851259	0.00378893	0.0314691	0.999997		-0.00318861	0.00237359	0.181585	0.700828		0.0007887	0.00251834	0.755305	0.999997		0.00886725	0.25043
cg10933457	-0.0260465	0.0102474	0.0159099	0.944522		0.00922264	0.00853528	0.281986	0.798663		0.0093141	0.0102899	0.369252	0.999997		0.00817955	0.994542
cg10966500	0.00717952	0.00303355	0.0239685	0.999997		-0.00296609	0.001784	0.0988964	0.567542		-0.000811046	0.00309417	0.79419	0.999997		0.00394041	0.546257
cg10987792	0.0153512	0.00582354	0.0126836	0.851535		-0.00457393	0.00315506	0.149643	0.657747		-0.000572047	0.00537124	0.915565	0.999997		0.00262681	0.520597
cg11094012	0.0119411	0.00554672	0.038739	0.999997		-0.00476602	0.00308702	0.125143	0.618488		-0.00784224	0.0049369	0.117805	0.999997		0.0084906	0.597274
cg11210004	-0.00812402	0.00350882	0.0269566	0.999997		0.00201347	0.00167512	0.23164	0.756104		0.00169702	0.00261629	0.519225	0.999997		0.00912684	0.918864
cg11213520	0.00999209	0.00391099	0.01542	0.930456		-0.00329266	0.00291136	0.260233	0.781206		0.00652567	0.00313055	0.0416867	0.999997		0.00643564	0.0216394
cg11260709	-0.0273185	0.00705906	0.000485877	0.141149		-0.0023559	0.00351864	0.504379	0.912743		-0.00332778	0.00484393	0.494919	0.999997		0.00155153	0.871046
cg11318906	0.0146416	0.00546658	0.0114421	0.813915		-0.00329449	0.00319261	0.304106	0.814646		-0.00275806	0.00634733	0.665578	0.999997		0.00460775	0.939817
cg11320150	-0.0129749	0.00427023	0.00462518	0.515031		0.00118691	0.00237975	0.61883	0.945368		-8.83511e-05	0.00306622	0.977115	0.999997		0.00376835	0.742488
cg11322509	-0.0102488	0.00407917	0.0170565	0.975961		0.00336921	0.00254955	0.188752	0.709933		0.00437053	0.00358459	0.227858	0.999997		0.00464102	0.81993
cg11356794	0.00873631	0.00496559	0.0877839	0.999997		-0.00617985	0.00244941	0.0128909	0.220889		-0.00231496	0.00446861	0.606465	0.999997		0.00706041	0.448191
cg11550971	0.00662462	0.00337093	0.0578524	0.999997		-0.00381099	0.00215486	0.0794078	0.520524		0.00105922	0.00273892	0.700424	0.999997		0.00909764	0.162269
cg11615607	0.0334489	0.00474598	4.58337e-08	0.000330148		0.0132597	0.00316571	5.25976e-05	0.0055614		0.010355	0.00505521	0.0452213	0.999997		0.000401778	0.626273
cg11765003	-0.0113714	0.00530509	0.0395371	0.999997		0.00470589	0.00236886	0.0491584	0.427132		-0.000371169	0.00334613	0.912073	0.999997		0.00565394	0.215576
cg11856711	0.00664535	0.00294606	0.0308426	0.999997		-0.00379938	0.00235685	0.109471	0.589522		0.00383478	0.00326966	0.245827	0.999997		0.00563266	0.0582161
cg11908659	0.0132311	0.00504817	0.0131554	0.865423		-0.00260336	0.0028682	0.365803	0.852646		0.000102759	0.00291459	0.972	0.999997		0.00638702	0.508115
cg11977139	0.0102186	0.00362933	0.00815236	0.69069		-0.00153038	0.00221771	0.491427	0.90879		0.000629386	0.00239108	0.793345	0.999997		0.00573895	0.507805
cg11987316	0.0169648	0.00494247	0.00162868	0.289425		0.00188082	0.00212171	0.377069	0.858628		-0.00309756	0.003954	0.436693	0.999997		0.00504066	0.267239
cg12002589	-0.0275391	0.00870368	0.00333402	0.433288		-0.00187342	0.00453867	0.680484	0.958377		-0.00232138	0.00655519	0.724572	0.999997		0.00893116	0.955195
cg12072262	0.0170133	0.00533103	0.00310292	0.417974		-0.000391797	0.00297839	0.895554	0.990155		0.00376942	0.00353754	0.291201	0.999997		0.00436917	0.368205
cg12080492	0.00570189	0.00342873	0.105788	0.999997		-0.00525024	0.00191335	0.00696311	0.156995		-0.00342405	0.00228449	0.139536	0.999997		0.00528199	0.539983
cg12205244	-0.0222599	0.00529202	0.000186643	0.082465		-0.00223456	0.00279475	0.425484	0.882907		0.00101478	0.0038767	0.794463	0.999997		0.000819518	0.49656
cg12274443	0.010016	0.0043771	0.02866	0.999997		-0.00672536	0.00293924	0.0238095	0.303291		-0.000936923	0.00600812	0.876639	0.999997		0.00149687	0.386805
cg12574408	0.0176948	0.00727212	0.0205471	0.999997		-0.00303506	0.00297183	0.309097	0.818133		0.00399353	0.00498715	0.426652	0.999997		0.00832124	0.226016
cg12707693	0.0131351	0.00304297	0.000135872	0.0684811		0.0034681	0.00203836	0.0913507	0.551257		0.00293024	0.00260678	0.265774	0.999997		0.00830538	0.870881
cg12801392	0.0163172	0.00558166	0.00621233	0.603691		-0.000235068	0.002838	0.93412	0.993496		0.000195548	0.00577164	0.973093	0.999997		0.00820772	0.946619
cg13042543	0.00877765	0.00411694	0.0405336	0.999997		-0.00499921	0.00250379	0.0480348	0.422948		0.00574498	0.00326423	0.0838723	0.999997		0.00424786	0.00900981
cg13077699	0.0120965	0.00436598	0.00911747	0.728708		-0.00123537	0.00242823	0.611821	0.943529		-0.00101599	0.00414679	0.807348	0.999997		0.00761651	0.963586
cg13087761	0.0205884	0.0037143	3.71279e-06	0.00665134		0.00596517	0.00217129	0.00689757	0.156118		0.00245812	0.00281798	0.386771	0.999997		0.000676667	0.324216
cg13286323	0.00955773	0.00436256	0.0356304	0.999997		-0.00414842	0.00262029	0.115905	0.601663		0.00343191	0.00396756	0.390733	0.999997		0.00707498	0.110875
cg13359134	0.0111669	0.00432764	0.0145075	0.905581		-0.0032673	0.00244739	0.184299	0.704127		-0.00325021	0.00468553	0.490756	0.999997		0.00369327	0.997421
cg13411658	-0.00659067	0.00305799	0.0385351	0.999997		0.00386412	0.0022897	0.0939799	0.557012		-0.00273584	0.00300207	0.366034	0.999997		0.00620584	0.0804543
cg13469504	0.0119275	0.00387223	0.00415015	0.486087		7.34919e-06	0.00243902	0.997601	0.99973		-0.00381439	0.00315528	0.231784	0.999997		0.00919445	0.337913
cg13487229	0.00743951	0.00423999	0.0886093	0.999997		-0.00596759	0.00269494	0.028616	0.333066		-0.000181643	0.00478523	0.969855	0.999997		0.00761614	0.292094
cg13536308	-0.0221447	0.00479668	5.68168e-05	0.0387429		0.000448724	0.00341643	0.895715	0.990155		0.000190157	0.00475716	0.968257	0.999997		0.000124774	0.964787
cg13585776	-0.00750297	0.00284514	0.0126511	0.85001		0.00175628	0.00169481	0.302077	0.81321		-0.0023267	0.00266169	0.385773	0.999997		0.00517492	0.195687
cg13628971	-0.0180557	0.00626007	0.00685926	0.635007		0.00185976	0.00341802	0.587338	0.937372		0.000672133	0.00399123	0.866873	0.999997		0.00523428	0.821194
cg13667633	-0.0170172	0.0082173	0.0462641	0.999997		0.00658392	0.00298786	0.0293875	0.337478		-0.00471407	0.00459771	0.309626	0.999997		0.00695005	0.0393557
cg13738140	0.00696187	0.00405355	0.0952646	0.999997		-0.00641788	0.00229872	0.00606288	0.144083		0.00159747	0.00273113	0.560957	0.999997		0.00408906	0.0247457
cg13934106	0.00986957	0.00428149	0.0275844	0.999997		-0.00304426	0.00228949	0.18605	0.706258		-0.00365034	0.00425307	0.394395	0.999997		0.0078188	0.900145
cg13954131	-0.0108183	0.00486831	0.0332383	0.999997		0.00517283	0.00214259	0.0172152	0.257788		-0.00126359	0.00301571	0.676816	0.999997		0.00264312	0.0818806
cg14022105	-0.00627865	0.00316406	0.0555824	0.999997		0.00357283	0.00188124	0.0598442	0.464069		0.00156061	0.00229377	0.499074	0.999997		0.0074452	0.497579
cg14028116	0.0136773	0.00470338	0.00645962	0.617876		-0.000178898	0.00242367	0.941277	0.994413		0.000607378	0.00372312	0.870998	0.999997		0.00882466	0.859517
cg14053590	0.00489269	0.00265284	0.0741295	0.999997		-0.00364475	0.00172377	0.0364668	0.373884		0.000729347	0.0017988	0.686683	0.999997		0.0069638	0.0791434
cg14160449	0.0136094	0.00478483	0.00758628	0.665731		-0.00388938	0.00318728	0.224656	0.749257		-0.000614504	0.00490234	0.900696	0.999997		0.00233702	0.575439
cg14223646	-0.0137865	0.00469616	0.00602052	0.597821		0.000698937	0.00203648	0.732019	0.967957		-0.0075563	0.00199644	0.000376669	0.235506		0.00465638	0.00379523
cg14260083	0.00554372	0.00329444	0.101864	0.999997		-0.00516063	0.00215243	0.0179828	0.264286		-0.000497703	0.00238836	0.835683	0.999997		0.00652598	0.146975
cg14299477	0.0101276	0.00465054	0.0366775	0.999997		-0.00356507	0.00242066	0.143327	0.648263		0.000157953	0.00262099	0.952159	0.999997		0.00900933	0.296714
cg14460343	0.0258549	0.00731466	0.00123294	0.247891		0.000189743	0.00367817	0.958941	0.996101		0.00680027	0.00618111	0.275966	0.999997		0.00172016	0.358065
cg14595275	0.0087193	0.00366814	0.0234051	0.999997		-0.00208531	0.00178248	0.244271	0.766925		-0.00027785	0.00337394	0.934661	0.999997		0.00806593	0.635735
cg14776093	0.0133994	0.00495499	0.0107409	0.789141		-0.00238792	0.00288437	0.409314	0.875411		-0.00249768	0.00531645	0.64032	0.999997		0.00589468	0.985522
cg15187223	0.0186296	0.00469095	0.000364893	0.121194		0.00427007	0.00261366	0.104827	0.580083		0.00444174	0.0024928	0.0801999	0.999997		0.00749392	0.962091
cg15244786	0.00932537	0.00414737	0.0313427	0.999997		-0.00307156	0.00225699	0.17599	0.694211		0.00102283	0.00485985	0.834068	0.999997		0.00865199	0.444801
cg15415452	0.0234901	0.00454184	1.11102e-05	0.0137685		0.00768617	0.0030535	0.0130951	0.222862		0.00544343	0.004428	0.224092	0.999997		0.00388072	0.676706
cg15427393	0.00967894	0.00434844	0.0329696	0.999997		-0.00389845	0.00274453	0.157968	0.669855		-0.000278612	0.0045375	0.951258	0.999997		0.00828015	0.494855
cg15621338	-0.0173884	0.00596038	0.00630807	0.610762		0.00202937	0.00316745	0.522894	0.918902		-0.00291926	0.00358198	0.418534	0.999997		0.00401694	0.300697
cg15625671	0.00683954	0.00390956	0.089511	0.999997		-0.00539899	0.00260406	0.0401984	0.391336		-0.00354499	0.00226885	0.123814	0.999997		0.00917746	0.591406
cg15654779	0.00997281	0.00267008	0.000709011	0.176235		0.00120691	0.00199167	0.545627	0.92557		-0.00156919	0.00326931	0.633113	0.999997		0.00849972	0.468346
cg15842431	-0.00736449	0.00406675	0.0792687	0.999997		0.00555383	0.00245769	0.0255665	0.314802		-0.00240511	0.00325358	0.462861	0.999997		0.00655459	0.0509483
cg15914358	-0.00831353	0.00338408	0.0194525	0.999997		0.00313774	0.00256629	0.223752	0.748386		0.00151247	0.00323658	0.642094	0.999997		0.00701234	0.693967
cg16002864	0.0107014	0.00596977	0.0822102	0.999997		-0.00766832	0.00379034	0.0451934	0.412128		0.00693597	0.00465902	0.142172	0.999997		0.00938396	0.0150331
cg16050746	0.0113989	0.00451368	0.0165411	0.962815		-0.00341182	0.00288618	0.239402	0.76256		-0.00580333	0.00438656	0.191218	0.999997		0.00570194	0.648787
cg16139202	0.0217229	0.00441574	2.33857e-05	0.0227765		0.00627067	0.0034145	0.0686625	0.490785		0.00919079	0.00633167	0.152204	0.999997		0.00563548	0.684795
cg16245339	0.00907804	0.00373842	0.0207841	0.999997		-0.00470194	0.00213687	0.0296169	0.338584		-0.00770712	0.00394025	0.0554609	0.999997		0.00137356	0.502578
cg16392691	-0.0144651	0.00517951	0.00862957	0.709729		0.00153493	0.00244271	0.530906	0.921794		-0.00541911	0.00303585	0.0796713	0.999997		0.00520648	0.0743164
cg16579893	-0.00911391	0.00451932	0.051929	0.999997		0.0068418	0.00378544	0.0731049	0.503468		0.0014525	0.00412721	0.726209	0.999997		0.00679876	0.335888
cg16743070	0.00843536	0.00426661	0.0564389	0.999997		-0.00575221	0.00252999	0.0246955	0.309121		-0.00253905	0.00502575	0.615395	0.999997		0.00423364	0.567958
cg16781439	0.00929455	0.00414061	0.0316083	0.999997		-0.00419798	0.00190649	0.0295043	0.338056		-0.00526197	0.00404157	0.19826	0.999997		0.00307737	0.811804
cg16842060	0.0132674	0.00448095	0.00564629	0.576604		-0.00194991	0.00244729	0.427098	0.883671		-0.00215394	0.0042425	0.613654	0.999997		0.0028782	0.966772
cg16857200	0.00774701	0.00324662	0.0229171	0.999997		-0.00196928	0.0018108	0.278901	0.79625		-0.000711709	0.00338813	0.834384	0.999997		0.00895715	0.743403
cg16914552	0.0106264	0.00543718	0.0591719	0.999997		-0.00514667	0.002535	0.0444535	0.409165		-0.00497027	0.00262418	0.0633903	0.999997		0.00855769	0.961438
cg17211612	0.0135568	0.00482872	0.00831713	0.696626		-0.00128979	0.00226991	0.570911	0.932746		-0.00158218	0.00306875	0.608179	0.999997		0.00539354	0.93894
cg17299615	0.0166577	0.00509457	0.00252146	0.372		-0.000932132	0.00282239	0.741754	0.96981		-0.00396259	0.00475619	0.408303	0.999997		0.00252632	0.583728
cg17422926	0.00985115	0.00529306	0.0716523	0.999997		-0.00800313	0.0034633	0.0224798	0.295388		-0.000837317	0.005963	0.888833	0.999997		0.00476324	0.298731
cg17528557	0.0222678	0.00717413	0.00390267	0.471471		0.00156832	0.00331774	0.637247	0.94949		-0.00285895	0.00415824	0.494582	0.999997		0.00882369	0.405267
cg17699947	-0.0120082	0.00396251	0.00472188	0.520103		0.00137678	0.00236125	0.560895	0.929891		-0.00105811	0.00405282	0.794989	0.999997		0.00371068	0.603684
cg17741501	0.0294763	0.00633878	5.15215e-05	0.0365785		0.00846939	0.00323913	0.0100283	0.192746		0.00116161	0.00533694	0.828489	0.999997		0.00316694	0.241777
cg17743939	0.0318217	0.010284	0.00400154	0.478074		0.00141217	0.00504426	0.779973	0.975844		0.00567041	0.00623571	0.367065	0.999997		0.00793516	0.595475
cg17784811	0.00839887	0.00291701	0.00694628	0.63977		-0.00176718	0.00227145	0.438041	0.888147		-0.00299662	0.00271287	0.274059	0.999997		0.00596405	0.728237
cg17940673	0.0119342	0.00415364	0.0070539	0.643714		-0.00476389	0.00277703	0.0887387	0.544269		-4.89891e-05	0.00415358	0.990632	0.999997		0.000831837	0.345345
cg18013519	-0.0111066	0.00453869	0.0198928	0.999997		0.00447954	0.00278173	0.109845	0.590169		-0.00156252	0.00328563	0.636236	0.999997		0.0034126	0.160472
cg18366782	0.00643945	0.00314674	0.048753	0.999997		-0.00336432	0.00185119	0.0715533	0.499179		0.00204774	0.00189173	0.283683	0.999997		0.00724603	0.0408787
cg18375902	0.0054746	0.00336454	0.113218	0.999997		-0.00557302	0.00204737	0.00741488	0.162797		-0.00480294	0.00267158	0.0776016	0.999997		0.00503122	0.819033
cg18449956	0.00872829	0.0036467	0.0225339	0.999997		-0.00325213	0.00246001	0.188583	0.709694		0.000141218	0.00270752	0.958589	0.999997		0.00645906	0.353614
cg18533201	-0.0140219	0.00963075	0.154855	0.999997		0.0134856	0.0039424	0.00084447	0.040284		-0.00047102	0.00585826	0.936204	0.999997		0.00820988	0.0480987
cg18620177	-0.0125898	0.00330729	0.000580388	0.156286		-0.00146819	0.00243372	0.547421	0.925912		0.000648463	0.00250779	0.796908	0.999997		0.00675944	0.544715
cg18799069	-0.00589047	0.00208639	0.00799633	0.683052		0.00171331	0.00127515	0.181507	0.700716		-0.000986454	0.00119219	0.411506	0.999997		0.001873	0.12197
cg18825999	0.00990231	0.00470537	0.0430366	0.999997		-0.00468815	0.00236415	0.0495581	0.428683		-0.0037763	0.00428834	0.3823	0.999997		0.00559283	0.852279
cg18909469	0.00529615	0.00448118	0.245706	0.999997		-0.00863353	0.00247125	0.000659747	0.0339954		-0.00159864	0.00485493	0.74317	0.999997		0.0064886	0.196582
cg19120251	0.0104854	0.00420597	0.0178605	0.994095		-0.00451176	0.00209079	0.0328463	0.355741		0.000685576	0.00283247	0.809632	0.999997		0.00140834	0.139868
cg19221841	0.0133806	0.00569422	0.0249132	0.999997		-0.00436763	0.00304053	0.153367	0.663095		0.000460864	0.00580906	0.937049	0.999997		0.00596919	0.461473
cg19235339	0.0242654	0.00435212	3.37278e-06	0.00636161		-0.000963952	0.00455393	0.832705	0.982946		0.000410841	0.00493388	0.933934	0.999997		6.19663e-05	0.837762
cg19355806	0.00639471	0.00301406	0.0414654	0.999997		-0.00302356	0.00175494	0.0873828	0.540897		-0.00214157	0.00183835	0.24898	0.999997		0.00692583	0.728568
cg19570171	0.0112172	0.00516734	0.0372421	0.999997		-0.00483196	0.00277102	0.083661	0.531983		-0.00814146	0.00461202	0.0829704	0.999997		0.00619737	0.538491
cg19624425	-0.00678179	0.00307756	0.0346377	0.999997		0.00371421	0.00210857	0.0806011	0.524252		-0.00109296	0.00303683	0.720274	0.999997		0.00490078	0.19351
cg19628771	0.00724673	0.00385272	0.0688285	0.999997		-0.0049597	0.00217763	0.0244509	0.307339		0.00301242	0.00292317	0.307192	0.999997		0.00581253	0.0287383
cg19809791	-0.0102929	0.00541839	0.0662514	0.999997		0.00910632	0.00399008	0.0241655	0.305506		0.0105037	0.00533159	0.0537806	0.999997		0.00394006	0.833793
cg19856749	0.0127343	0.00400653	0.00321078	0.425339		-0.00147994	0.00210256	0.482819	0.905733		-0.00451225	0.00288307	0.123197	0.999997		0.00168099	0.395443
cg19873496	0.00740727	0.00155894	3.82949e-05	0.0307206		0.00213815	0.00123041	0.0847179	0.534476		-0.00027825	0.00135773	0.838363	0.999997		0.00797485	0.187244
cg19922137	0.0481827	0.00665098	2.61439e-08	0.000231778		0.0257782	0.00416689	8.072e-09	7.86174e-06		0.0151075	0.00668794	0.0278007	0.999997		0.00430875	0.175678
cg19958696	0.0125358	0.00535683	0.0254723	0.999997		-0.0060177	0.00308522	0.0533554	0.442352		-0.0003431	0.00468988	0.941941	0.999997		0.00268802	0.312088
cg20074569	-0.00993626	0.00247545	0.00032342	0.113182		0.00021993	0.00159661	0.890661	0.989553		-0.00377088	0.00279947	0.183407	0.999997		0.000565117	0.215598
cg20093808	0.00952422	0.00434126	0.0353927	0.999997		-0.00348084	0.00249147	0.164858	0.679452		0.00103407	0.00476157	0.828866	0.999997		0.00937116	0.400832
cg20113824	0.0151365	0.0026263	1.93681e-06	0.00440564		0.00622341	0.00192871	0.00159877	0.0618438		0.00610494	0.00313832	0.0567673	0.999997		0.00623077	0.974342
cg20255042	0.0123825	0.00440063	0.00818819	0.69214		-0.00347536	0.00259045	0.182157	0.7016		0.00427705	0.00301169	0.161108	0.999997		0.00189994	0.0509951
cg20338628	0.00958285	0.00496838	0.062398	0.999997		-0.00482597	0.00238457	0.0451191	0.411796		-0.00323414	0.00550887	0.559511	0.999997		0.00893414	0.79087
cg20478811	0.00618245	0.00321487	0.0631345	0.999997		-0.00373768	0.00185131	0.0456331	0.413983		-0.00124712	0.00192981	0.520762	0.999997		0.00749474	0.351689
cg20554926	-0.0160668	0.00481403	0.00210379	0.335243		0.0012011	0.0037544	0.749565	0.970925		-0.0074398	0.00535299	0.170078	0.999997		0.00467661	0.186311
cg20644253	0.0105725	0.00571188	0.0731412	0.999997		-0.00753916	0.00335098	0.0262084	0.318759		0.00136058	0.00356867	0.704456	0.999997		0.00623871	0.0690645
cg20649017	-0.0182296	0.00641935	0.00767233	0.670309		0.00300581	0.00356689	0.401007	0.871389		0.00143117	0.00564537	0.8008	0.999997		0.00383258	0.813587
cg20712912	-0.0148385	0.0052524	0.0079603	0.682073		0.00459562	0.00353789	0.196344	0.719314		0.00342414	0.00371106	0.36013	0.999997		0.00214922	0.819272
cg21074631	0.00877655	0.00431668	0.050143	0.999997		-0.00804605	0.00215173	0.000279644	0.0185772		0.00153324	0.00361056	0.672715	0.999997		0.000486974	0.022661
cg21251970	0.0265416	0.00666898	0.000356235	0.119466		0.00299692	0.00348564	0.391551	0.866608		0.00498352	0.003689	0.182157	0.999997		0.00175472	0.695482
cg21353292	-0.0127767	0.00491062	0.0137769	0.884567		0.0043049	0.00329737	0.1941	0.716805		0.00163721	0.00494256	0.741694	0.999997		0.00387875	0.653437
cg21610904	0.0589703	0.0150374	0.000420112	0.130132		0.0129948	0.00780274	0.0983355	0.566376		-0.0104503	0.00773891	0.182335	0.999997		0.00665118	0.0328949
cg21698185	-0.00490639	0.0110884	0.66103	0.999997		0.0289421	0.00665977	2.84437e-05	0.00353801		0.00613805	0.00742794	0.412115	0.999997		0.00887379	0.0222651
cg21923990	-0.0123569	0.00432898	0.00739478	0.658791		0.00166287	0.00236695	0.483652	0.90613		0.00332728	0.00297919	0.268832	0.999997		0.00448938	0.661802
cg22092811	0.0366289	0.00786462	5.04356e-05	0.0360294		0.0126139	0.0034904	0.00043564	0.0255858		0.0121527	0.0070159	0.0887493	0.999997		0.00525409	0.953068
cg22134370	-0.00657286	0.00302659	0.0371665	0.999997		0.00583134	0.00305389	0.0584922	0.459373		-0.00319797	0.00322917	0.326269	0.999997		0.0039145	0.0421984
cg22152407	-0.0208461	0.00590993	0.00125804	0.250559		0.000195167	0.00347158	0.955257	0.995635		0.00654004	0.00472557	0.17186	0.999997		0.00214152	0.279225
cg22312127	0.014202	0.00563769	0.0167893	0.969138		-0.00204931	0.00246607	0.407556	0.874296		-0.00543709	0.00490225	0.272128	0.999997		0.0082659	0.537002
cg22417420	0.0121621	0.00550381	0.0341696	0.999997		-0.00359926	0.00266432	0.179164	0.697953		0.00407776	0.00556158	0.466494	0.999997		0.00994933	0.213172
cg22710661	0.00903969	0.00244782	0.000796992	0.18913		0.000175766	0.00213748	0.934595	0.993595		-0.000337905	0.00337717	0.920657	0.999997		0.00637975	0.897736
cg22767408	0.00636577	0.00327717	0.0606555	0.999997		-0.00413736	0.00222771	0.0656326	0.481648		0.000782999	0.00230672	0.735546	0.999997		0.00803637	0.124944
cg22769941	0.0262319	0.0067411	0.000457516	0.136111		0.00251475	0.00341849	0.463332	0.898318		0.00328163	0.0057857	0.572847	0.999997		0.00170171	0.909146
cg22903735	0.0127523	0.0046323	0.00952646	0.744997		-0.00115342	0.00220042	0.601081	0.940923		0.000602419	0.00385902	0.87651	0.999997		0.00669711	0.692655
cg22963554	-0.00321876	0.0031786	0.318603	0.999997		0.0076593	0.00277696	0.00668547	0.15326		0.00200124	0.00367759	0.588483	0.999997		0.00995873	0.219521
cg23042796	-0.0127433	0.00464288	0.00972212	0.751835		0.00325407	0.00355187	0.361349	0.849845		0.00199842	0.00371128	0.592385	0.999997		0.00620768	0.806898
cg23137483	0.0150804	0.0056385	0.0115499	0.817653		-0.00138796	0.00291256	0.634519	0.948518		-0.00015486	0.00481522	0.974458	0.999997		0.00946032	0.826558
cg23205692	0.0209852	0.00726942	0.00681602	0.634022		-0.000285583	0.00374948	0.939409	0.994109		0.00326146	0.00525042	0.537	0.999997		0.00930838	0.582472
cg23254302	0.00615362	0.00245018	0.0170953	0.976387		-0.00174139	0.00163519	0.288954	0.803878		-0.00258958	0.00179289	0.154209	0.999997		0.00735845	0.726682
cg23269320	0.016903	0.0055034	0.00424732	0.492814		-0.000507321	0.00249434	0.839162	0.983776		0.00218602	0.00392358	0.579645	0.999997		0.00395901	0.562388
cg23288099	-0.00987394	0.00328833	0.00507153	0.542543		0.00366912	0.00211428	0.0851356	0.535502		0.00157592	0.00190247	0.410985	0.999997		0.000531736	0.461763
cg23350904	0.0171597	0.00367801	4.92633e-05	0.0354115		0.00495743	0.00276023	0.0749069	0.508577		0.00879333	0.00355466	0.0164285	0.999997		0.0079663	0.394032
cg23354764	0.00591365	0.00354911	0.105132	0.999997		-0.00487784	0.00199639	0.0159486	0.247303		0.000764101	0.00254044	0.7647	0.999997		0.00804609	0.0807784
cg23361084	-0.0171562	0.00519863	0.00232501	0.354417		-0.000125254	0.00330488	0.969828	0.997162		0.00274147	0.00379967	0.473602	0.999997		0.00569802	0.569177
cg23545105	0.0117741	0.00403872	0.00634055	0.612284		-0.00143004	0.00242402	0.556293	0.928535		0.00021682	0.00286538	0.939952	0.999997		0.00505912	0.660813
cg23703303	-0.0200157	0.00727579	0.00957171	0.746885		0.000991523	0.00366587	0.787242	0.977027		0.000532282	0.00402279	0.895208	0.999997		0.00992353	0.932755
cg23791505	0.00817756	0.00237486	0.00158109	0.284425		-0.00139372	0.00183528	0.44904	0.892581		7.13639e-05	0.00222566	0.974535	0.999997		0.00142779	0.611544
cg23838531	0.00838424	0.0035149	0.0229613	0.999997		-0.00597507	0.00271357	0.0295056	0.33806		-0.00400431	0.0048999	0.417264	0.999997		0.0012219	0.72495
cg23905618	-0.0243451	0.00917151	0.0121304	0.833322		0.00545689	0.00372536	0.145487	0.651553		0.00289796	0.00486575	0.553853	0.999997		0.00260791	0.67626
cg23928763	0.0291348	0.00788371	0.000791218	0.188018		0.00523687	0.00417994	0.212596	0.736714		0.00413111	0.00478516	0.391645	0.999997		0.00740287	0.861839
cg23978062	0.00947302	0.00326653	0.00659128	0.624201		-0.000990175	0.0019325	0.609288	0.943119		0.000330399	0.00263955	0.900835	0.999997		0.00583635	0.68645
cg24093763	0.0147933	0.00481048	0.00420505	0.490357		0.000514277	0.00226143	0.820475	0.981433		-0.00192355	0.00396053	0.62909	0.999997		0.00722519	0.592975
cg24141991	-0.0120096	0.00405108	0.00559323	0.57351		0.00255328	0.00255823	0.320177	0.826031		0.00131438	0.00462658	0.777387	0.999997		0.00236984	0.814721
cg24184221	0.0129955	0.00389958	0.00213196	0.336688		-0.000337675	0.00323819	0.917115	0.991939		0.00200737	0.00370547	0.590153	0.999997		0.00852739	0.633692
cg24232053	0.013396	0.00392789	0.00172846	0.298512		0.000174559	0.00235285	0.940977	0.994346		0.00263165	0.00263694	0.322576	0.999997		0.00388181	0.486889
cg24239014	0.00982591	0.00455099	0.0382118	0.999997		-0.00366607	0.00239255	0.12798	0.623196		0.00130227	0.0045883	0.777592	0.999997		0.00868796	0.336988
cg24352618	0.0172853	0.00486535	0.00117345	0.240021		-0.00149484	0.002841	0.599704	0.940593		-0.00374967	0.00494301	0.451285	0.999997		0.000858224	0.692478
cg24514954	0.010844	0.00445907	0.0206108	0.999997		-0.00457132	0.00229247	0.0483221	0.424064		-0.000329653	0.00378982	0.930995	0.999997		0.00210821	0.338239
cg24624349	0.0126168	0.00533992	0.0241877	0.999997		-0.00382014	0.00307061	0.215791	0.740115		-0.00395931	0.00568935	0.48936	0.999997		0.00762087	0.982827
cg24640001	-0.0105532	0.00387654	0.0102734	0.772353		0.00512063	0.00280084	0.0698966	0.494603		-0.00361456	0.00310197	0.248859	0.999997		0.00104791	0.0366102
cg24651265	0.0119629	0.00474772	0.0167656	0.968807		-0.00282731	0.00317443	0.374828	0.857504		-0.00424954	0.0046066	0.36023	0.999997		0.00960637	0.799323
cg24721899	0.0493982	0.00930988	7.47847e-06	0.0103843		0.0219708	0.00468156	6.95371e-06	0.0012568		0.0191857	0.00767192	0.015345	0.999997		0.00848803	0.756653
cg24764114	-0.048663	0.0147268	0.00229875	0.352576		7.81557e-05	0.00925304	0.993274	0.999412		0.00135789	0.0123386	0.912762	0.999997		0.00507191	0.93387
cg25031836	0.0173239	0.00402215	0.000139623	0.0699388		0.00269291	0.00227162	0.238084	0.761353		0.00182932	0.00272404	0.504632	0.999997		0.00153834	0.807637
cg25063515	-0.013272	0.00553543	0.022317	0.999997		0.00314001	0.00292771	0.285556	0.801189		0.000677651	0.00408875	0.868962	0.999997		0.00876972	0.624385
cg25247177	0.0099677	0.00383569	0.0138825	0.888217		-0.00191048	0.00220094	0.387042	0.86432		0.00049384	0.00303679	0.871404	0.999997		0.00723175	0.521479
cg25282780	0.00841466	0.00399081	0.0426621	0.999997		-0.00648773	0.00249842	0.0105395	0.19822		0.00146112	0.00466203	0.755134	0.999997		0.00155034	0.132885
cg25453430	0.0162229	0.00476826	0.00176724	0.301939		4.45037e-05	0.0027116	0.986932	0.998667		0.00334542	0.00520759	0.523227	0.999997		0.00318415	0.573969
cg25560398	0.0131662	0.00296805	9.61574e-05	0.0543926		0.00425589	0.00134186	0.0019073	0.0696655		0.00255729	0.00203086	0.213176	0.999997		0.00622862	0.485284
cg25726414	-0.0139488	0.00401984	0.00147086	0.274988		0.00211632	0.00292542	0.470771	0.901094		-0.00373272	0.0030333	0.223623	0.999997		0.00123203	0.16515
cg25849281	0.019615	0.00477217	0.000245755	0.0961282		0.00209134	0.00319158	0.513499	0.91593		0.0031365	0.00331088	0.347539	0.999997		0.00227068	0.820211
cg25918510	0.0195044	0.00553261	0.00126475	0.251479		0.00187376	0.00367331	0.610879	0.94336		0.00568983	0.00538788	0.295484	0.999997		0.00793507	0.558411
cg26000663	-0.0112914	0.0057141	0.0565565	0.999997		0.00998659	0.00412319	0.016868	0.254992		0.00151118	0.00580089	0.795428	0.999997		0.00253021	0.233702
cg26176206	0.00985869	0.00479923	0.0479448	0.999997		-0.00504214	0.00250261	0.0460764	0.415629		-0.00581427	0.00499733	0.24957	0.999997		0.00590495	0.890119
cg26206183	0.0255793	0.00648811	0.000396007	0.126427		0.00646242	0.00359189	0.0744043	0.507126		0.00163463	0.00465557	0.726821	0.999997		0.00994366	0.411627
cg26208575	-0.00997478	0.00344171	0.00662166	0.626001		0.0023891	0.00258227	0.356648	0.847226		0.0035449	0.00341454	0.303649	0.999997		0.00405955	0.787175
cg26465602	-0.0193385	0.00609891	0.00327543	0.428973		0.0037914	0.00388346	0.330804	0.832741		0.00127297	0.00566456	0.823011	0.999997		0.00137903	0.713847
cg26603598	-0.0151467	0.00568643	0.0118609	0.825468		0.00352135	0.00263688	0.184164	0.703963		0.00313635	0.00339386	0.359386	0.999997		0.00289873	0.928621
cg26645225	0.00888945	0.00310163	0.0071818	0.649524		-0.0010012	0.00177785	0.574342	0.933766		0.00101578	0.00197133	0.608388	0.999997		0.00566461	0.447371
cg26693467	-0.0066858	0.0029913	0.0322972	0.999997		0.00350614	0.00160978	0.0312816	0.347291		-0.0009637	0.00217292	0.65911	0.999997		0.00269696	0.0983528
cg26849265	0.0113297	0.00512209	0.0340061	0.999997		-0.00437419	0.00258832	0.0935257	0.556073		-0.0009953	0.00421605	0.814236	0.999997		0.00621196	0.49461
cg27060346	0.011899	0.00475322	0.0174278	0.985257		-0.00209096	0.00238008	0.381345	0.860967		0.00155916	0.00314547	0.622056	0.999997		0.00849422	0.354769
cg27073079	0.0076363	0.00420996	0.0788005	0.999997		-0.0055891	0.00258426	0.0324647	0.353625		0.00124674	0.00363757	0.733078	0.999997		0.00742213	0.125528
cg27084746	0.00854185	0.00442933	0.0624361	0.999997		-0.00546454	0.0025026	0.0308631	0.345195		-0.01017	0.00368649	0.00782466	0.846088		0.00590279	0.290946
cg27271513	0.0103683	0.00473379	0.0356766	0.999997		-0.00473279	0.0026478	0.0762897	0.512666		-0.00587035	0.00418787	0.166508	0.999997		0.00536722	0.818409
cg27308346	0.0219323	0.00589724	0.000741171	0.179959		0.00415746	0.00334995	0.21691	0.741517		0.00310562	0.00475872	0.516674	0.999997		0.00877311	0.85657
cg27357181	0.00871157	0.00451803	0.062474	0.999997		-0.00732596	0.00291814	0.0133332	0.224912		-0.00226779	0.00320587	0.48226	0.999997		0.00286568	0.243294
cg27539482	0.0103784	0.00320249	0.00272313	0.389545		0.000459021	0.00195153	0.81443	0.98046		0.00275717	0.00262741	0.298508	0.999997		0.00816913	0.482568
cg27626185	-0.0427437	0.0181096	0.024325	0.999997		0.0119781	0.00975198	0.22165	0.746331		-0.00808482	0.012477	0.519648	0.999997		0.0078029	0.205182
#For each group (PN, PP and NN), the coef, SE of coef, P value and FDR of a linear model are shown.
#For the linear model, the independent variable and response are age and log[methylation/(1-methylation)], respectively.
#P_of_coef (PN vs PP) indicate the P value obtained by contrasting the coefficients between PN and PP
#P_of_coef (NN vs PP) indicate the P value obtained by contrasting the coefficients between NN and PP
