# Supplementary material for: DNA methylation age is not affected in psoriatic skin tissue
Source: Clin Epigenetics. 2018 Dec 27;10:160. doi: 10.1186/s13148-018-0584-y (PMC6307188; doi:10.1186/s13148-018-0584-y)
Supplement: Supplementary file 8 — Table S7. Eight hundred and eighty-one candidates Ps-dependent age-associated CpGs contrasted by NN and PP using a loose cut-off (P < 0.01). (XLSX 208 kb) [file 13148_2018_584_MOESM8_ESM.xlsx]

## Sheet: NN and PP, 881
Table S7 881 candidates Ps-dependent age-associated CpGs contrasted by NN and PP using a loose cutoff (P < 0.01)
CpG_sites	PN					PP					NN					P_of_coef (PN vs PP)	P_of_coef (NN vs PP)
	coef	SE	P	FDR		coef	SE	P	FDR		coef	SE	P	FDR
cg00048759	0.00621386	0.00204444	0.00461408	0.514147		0.00638456	0.00126109	1.4422e-06	0.000393875		0.00104671	0.00143504	0.468798	0.999997		0.943349	0.00520471
cg00120157	0.000233975	0.00457573	0.959527	0.999997		0.00312708	0.00222104	0.161632	0.675155		-0.00849016	0.00274046	0.00304347	0.591246		0.569488	0.000990005
cg00123128	0.00367629	0.00559545	0.515728	0.999997		0.00477875	0.00226576	0.0369301	0.375993		-0.00523559	0.00302152	0.0886417	0.999997		0.855093	0.0080105
cg00124488	0.00181079	0.00168651	0.290751	0.999997		0.00080116	0.000813761	0.326764	0.830069		-0.00268434	0.00101381	0.0105045	0.930665		0.589771	0.0073371
cg00154122	-9.46397e-05	0.00499668	0.985003	0.999997		-0.0108558	0.00348261	0.00226622	0.077741		0.00451574	0.0045748	0.327845	0.999997		0.0772528	0.00750594
cg00184953	-0.0038036	0.00596992	0.528437	0.999997		-0.0064064	0.00215784	0.00358356	0.104511		0.00391784	0.00321813	0.228547	0.999997		0.681789	0.0077083
cg00218628	-0.00892106	0.0175618	0.614846	0.999997		0.0186731	0.0111997	0.0979624	0.565588		-0.0353616	0.0154555	0.0259376	0.999997		0.185242	0.00464043
cg00254470	-0.00462311	0.00472158	0.334632	0.999997		-0.00793813	0.00241221	0.00129855	0.0539634		0.00232751	0.00316587	0.465293	0.999997		0.53182	0.00990242
cg00303341	0.00110557	0.00331772	0.741068	0.999997		0.00600762	0.00235372	0.011902	0.211324		-0.00769739	0.00296145	0.0119234	0.966145		0.228172	0.00029131
cg00381684	0.00469286	0.00367429	0.210439	0.999997		0.00438931	0.00215809	0.0440794	0.407725		-0.00423628	0.00223102	0.0627467	0.999997		0.94321	0.00545497
cg00387090	-0.00905531	0.00684256	0.194805	0.999997		-0.00368967	0.00288512	0.203315	0.727072		0.0108954	0.00449666	0.0186517	0.999997		0.469954	0.00633482
cg00389463	0.00966843	0.00466011	0.0458861	0.999997		0.00406353	0.00338297	0.231955	0.756355		0.0166949	0.00328295	4.40854e-06	0.031977		0.330397	0.0073726
cg00447581	-0.00627368	0.0055342	0.265122	0.999997		0.00107032	0.00231413	0.644515	0.951024		-0.0124931	0.0040137	0.00291875	0.581652		0.22084	0.00341644
cg00449756	0.00380208	0.00354439	0.291187	0.999997		0.0037306	0.00200254	0.0648188	0.47891		-0.00446672	0.00223419	0.0504413	0.999997		0.985992	0.00629177
cg00466436	-0.00263708	0.00688723	0.704254	0.999997		0.0016673	0.00362663	0.646502	0.951548		-0.0210639	0.00703577	0.00409504	0.670712		0.580265	0.00408199
cg00473294	-0.0013268	0.00340884	0.699611	0.999997		0.00304105	0.00208319	0.146852	0.653501		-0.00603434	0.00245768	0.0172072	0.999997		0.274247	0.00484913
cg00488734	0.00395831	0.00360917	0.280695	0.999997		0.00117689	0.00225691	0.602968	0.941594		-0.0105637	0.00318323	0.0015948	0.436319		0.513488	0.00262308
cg00507154	0.00643906	0.00336742	0.0645688	0.999997		0.00642486	0.00243594	0.00941178	0.186143		-0.00238582	0.0021782	0.278065	0.999997		0.997273	0.00701287
cg00568984	0.00149545	0.00379603	0.696151	0.999997		0.00390333	0.00284222	0.172106	0.689261		-0.00652069	0.00258894	0.0146632	0.999997		0.611622	0.00670097
cg00585474	-0.00440878	0.00481192	0.366198	0.999997		-0.00440249	0.0025205	0.0831501	0.530894		0.00528776	0.00272012	0.0569331	0.999997		0.999076	0.00897305
cg00609645	0.000946955	0.0043791	0.830129	0.999997		-0.00434015	0.00195965	0.028589	0.332941		0.00643967	0.00194781	0.00165507	0.443081		0.270446	9.5604e-05
cg00659878	0.0089217	0.00492759	0.0793222	0.999997		0.014108	0.00324747	2.8614e-05	0.00355238		-0.00291603	0.00423485	0.493931	0.999997		0.379505	0.0014227
cg00660452	0.000856452	0.00450885	0.850513	0.999997		0.00765325	0.00224764	0.000889938	0.0416671		-0.00307721	0.00306459	0.31964	0.999997		0.177304	0.0047509
cg00686339	-0.000214953	0.00636542	0.973265	0.999997		0.00775163	0.00353489	0.0301662	0.341565		-0.0059775	0.00374531	0.116118	0.999997		0.273889	0.00767971
cg00719165	0.00554856	0.00552615	0.322658	0.999997		0.00889482	0.00314103	0.00539635	0.134298		-0.00488381	0.00337516	0.153476	0.999997		0.598586	0.0028039
cg00739778	-0.00358117	0.00397127	0.373714	0.999997		0.00267413	0.00278034	0.338006	0.837147		-0.00987527	0.00371384	0.0101984	0.920921		0.196934	0.00682972
cg00752016	-6.8555e-05	0.00570494	0.990485	0.999997		-0.00827277	0.00260304	0.00186836	0.0687883		0.00226205	0.00205929	0.276704	0.999997		0.19076	0.0015036
cg00754896	0.00206217	0.00197202	0.303291	0.999997		0.0021961	0.00101834	0.032955	0.356249		-0.00203763	0.00120055	0.0952008	0.999997		0.951883	0.00715959
cg00810752	-0.00218568	0.00569568	0.703629	0.999997		0.00353848	0.00237111	0.138132	0.639816		-0.00929235	0.00321165	0.00542144	0.749491		0.353504	0.00130874
cg00830767	0.0048212	0.0040939	0.247358	0.999997		0.00389522	0.00233466	0.0977333	0.565197		-0.00588613	0.00285419	0.0438318	0.999997		0.844234	0.00798667
cg00898157	0.0261401	0.011903	0.0352199	0.999997		0.0212859	0.00573191	0.000306561	0.0198417		-0.00513886	0.00845433	0.545752	0.999997		0.713296	0.00968005
cg00906167	0.00483567	0.00458365	0.299096	0.999997		-0.00452511	0.00213476	0.0360067	0.371558		0.00697907	0.0025177	0.00754995	0.834466		0.0641293	0.000491867
cg00999865	-0.00181768	0.00549828	0.743043	0.999997		-0.00345881	0.00267509	0.198406	0.721648		0.00805425	0.00335469	0.0197015	0.999997		0.788392	0.00729077
cg01006077	-0.00741144	0.00459222	0.11607	0.999997		-0.00617448	0.00226297	0.00727976	0.16117		0.00253268	0.00248802	0.31308	0.999997		0.809078	0.0096275
cg01015662	0.00622429	0.00418443	0.14638	0.999997		0.00556851	0.00262438	0.035825	0.370712		-0.00510419	0.00297111	0.0913326	0.999997		0.894378	0.00709666
cg01158277	-0.000779037	0.00361048	0.830494	0.999997		0.00383284	0.00214587	0.0764999	0.513135		-0.00606007	0.00238782	0.0139612	0.999997		0.27218	0.00205923
cg01165203	0.000887775	0.00223902	0.694288	0.999997		0.00332565	0.00129851	0.0116219	0.208689		-0.00240999	0.00162783	0.144347	0.999997		0.346255	0.00587859
cg01172114	0.00406872	0.00324999	0.219401	0.999997		0.00239925	0.0022046	0.27856	0.796062		-0.00710013	0.00270847	0.011253	0.950125		0.670758	0.00652619
cg01181307	0.00695221	0.00366826	0.0668496	0.999997		0.00806059	0.00217261	0.000310378	0.0200175		-0.00123609	0.00206191	0.551265	0.999997		0.79488	0.00191065
cg01353907	0.00221088	0.00592481	0.711418	0.999997		0.00309473	0.0029739	0.300056	0.811775		-0.00878283	0.00349546	0.0148899	0.999997		0.893936	0.00965188
cg01403948	0.0135605	0.00492288	0.00948709	0.743843		0.0135553	0.00325077	5.6519e-05	0.0058403		-0.00172477	0.00451768	0.704068	0.999997		0.999297	0.0060436
cg01404750	-0.033141	0.0120636	0.00966204	0.749218		-0.0222892	0.00674804	0.00124753	0.0525571		0.0174478	0.00893097	0.0557478	0.999997		0.432407	0.00038531
cg01418807	0.00208039	0.00548352	0.706829	0.999997		-0.00495893	0.00210897	0.020269	0.280761		0.00557982	0.00339523	0.105898	0.999997		0.230853	0.00837116
cg01470637	-0.00598684	0.00540987	0.276447	0.999997		-0.00140706	0.00308305	0.648904	0.952008		0.0113507	0.00334286	0.00126557	0.39879		0.462032	0.00502503
cg01479396	-0.00232962	0.00586446	0.693745	0.999997		-0.00567781	0.00265772	0.0346002	0.364562		0.00637742	0.00283688	0.0285293	0.999997		0.603049	0.00192767
cg01509715	0.00276237	0.00431087	0.526083	0.999997		0.00525591	0.00262415	0.0473517	0.42042		-0.00649077	0.00272867	0.0208071	0.999997		0.621245	0.00191649
cg01517680	0.0207918	0.00755854	0.00957723	0.747056		0.0119975	0.00438451	0.00711805	0.15917		-0.0125249	0.00579812	0.0350554	0.999997		0.31421	0.000742378
cg01538305	-0.000767072	0.00281461	0.786911	0.999997		0.0028339	0.0017616	0.110204	0.590787		-0.00539602	0.00210069	0.0129012	0.989493		0.278148	0.00268289
cg01566785	0.0028635	0.00193979	0.149371	0.999997		0.00297685	0.000926164	0.00166472	0.0635789		-0.000802425	0.00108469	0.462528	0.999997		0.957948	0.00805627
cg01569170	0.00161461	0.00472963	0.734981	0.999997		-0.00662394	0.00258025	0.0114314	0.206946		0.00520596	0.00328023	0.118127	0.999997		0.126228	0.00458873
cg01620672	-0.00817945	0.00729423	0.270229	0.999997		-0.00561336	0.00266237	0.036992	0.37627		0.00656251	0.00376318	0.0866687	0.999997		0.741043	0.00825804
cg01654820	-0.0017541	0.00378712	0.646278	0.999997		0.00398108	0.00205312	0.0547506	0.447142		-0.00491549	0.00261884	0.0657349	0.999997		0.18308	0.00750681
cg01660676	0.00239673	0.00345695	0.492968	0.999997		0.003666	0.00197273	0.0654732	0.481122		-0.00487167	0.00215155	0.0274493	0.999997		0.749807	0.00344659
cg01692616	-0.000779485	0.00575241	0.893035	0.999997		0.00468441	0.00299745	0.120629	0.610718		-0.0111376	0.00396568	0.00683984	0.805595		0.399595	0.00145839
cg01731096	-0.00325482	0.00412845	0.436097	0.999997		0.00373485	0.00252131	0.141039	0.644399		-0.00599058	0.00216522	0.00765789	0.837633		0.148485	0.00342996
cg01774027	-0.00800087	0.00903663	0.382357	0.999997		-0.0125462	0.00350179	0.000485413	0.0275001		0.00681369	0.00507479	0.184801	0.999997		0.639063	0.00168988
cg01791634	-0.00655724	0.00589705	0.274194	0.999997		-0.00624781	0.0026343	0.0192323	0.273485		0.00456838	0.00312293	0.149098	0.999997		0.96179	0.00811162
cg01803514	-0.0030615	0.00449133	0.500219	0.999997		-0.00118621	0.00239757	0.621641	0.945905		0.00878129	0.00287012	0.00339859	0.620201		0.71262	0.00769274
cg01829129	0.00381682	0.00385958	0.329897	0.999997		-0.00463584	0.00238379	0.054053	0.444737		0.00492385	0.00280924	0.0851214	0.999997		0.0624198	0.00946775
cg01830463	0.00526714	0.00257123	0.0485349	0.999997		0.00588388	0.00182018	0.00156886	0.0610234		-0.00167543	0.00174044	0.339864	0.999997		0.844789	0.00268506
cg01847620	0.00596375	0.00664004	0.375612	0.999997		0.0113783	0.00642116	0.078831	0.518971		-0.0111728	0.00584326	0.060986	0.999997		0.557753	0.00939072
cg01938295	0.0017947	0.00423304	0.674335	0.999997		0.00344522	0.00231163	0.138643	0.640657		-0.00658184	0.00308518	0.0372891	0.999997		0.732192	0.00929602
cg01961447	0.0154006	0.00510571	0.00489664	0.531563		0.0151021	0.00255206	2.93355e-08	2.11387e-05		0.000688797	0.00441719	0.876645	0.999997		0.958291	0.00472296
cg01966091	0.0176427	0.00530227	0.00216151	0.339859		0.0152657	0.00344504	2.02457e-05	0.00275808		-0.00076899	0.00501236	0.87862	0.999997		0.706972	0.0083799
cg02005782	0.00139875	0.00407568	0.733629	0.999997		0.00837543	0.00314025	0.00866314	0.177837		-0.0026405	0.0027267	0.337014	0.999997		0.175107	0.00807805
cg02010020	-0.00363387	0.00659857	0.585545	0.999997		-0.00450967	0.00342944	0.190921	0.712646		0.0117049	0.00481443	0.0182738	0.999997		0.90625	0.00608568
cg02011723	0.00670105	0.00874983	0.449209	0.999997		0.0125959	0.0039807	0.00195277	0.0706992		-0.00410401	0.00404456	0.314613	0.999997		0.539725	0.00325293
cg02013841	0.000579779	0.00642464	0.92864	0.999997		0.00935479	0.00341878	0.00711882	0.159174		-0.00378426	0.0033992	0.270344	0.999997		0.227914	0.00642343
cg02013918	0.00789358	0.00441817	0.0831894	0.999997		0.00609153	0.00293177	0.0397777	0.389658		-0.00830552	0.00264577	0.00270317	0.558655		0.733965	0.000266708
cg02039956	0.00174189	0.00446218	0.698774	0.999997		-0.00497523	0.00215774	0.022771	0.297268		0.00642394	0.00310733	0.0433347	0.999997		0.175349	0.00258479
cg02156899	0.00468977	0.00284731	0.109031	0.999997		0.00573661	0.00167529	0.000834303	0.0399865		-0.00126075	0.00201415	0.533895	0.999997		0.751334	0.00756388
cg02172901	0.00100742	0.0051409	0.845842	0.999997		0.00530008	0.0026199	0.0452055	0.412149		-0.00602698	0.00299277	0.0488397	0.999997		0.456899	0.00440254
cg02222235	7.00558e-05	0.00966288	0.994259	0.999997		0.00377264	0.00461562	0.415275	0.878444		-0.0184431	0.00585728	0.00262915	0.551265		0.729526	0.00289139
cg02259255	0.00178349	0.00386283	0.647322	0.999997		-0.000401275	0.00165135	0.808405	0.979554		-0.00809602	0.00242457	0.00149943	0.424054		0.603023	0.00871471
cg02334643	0.00188748	0.00450442	0.67791	0.999997		-0.0037628	0.00205382	0.0693169	0.492753		0.00496184	0.00261805	0.0632267	0.999997		0.253727	0.0087424
cg02349713	-0.000300047	0.00621706	0.961798	0.999997		-0.00517665	0.00214009	0.0170084	0.256046		0.00574051	0.0035421	0.11071	0.999997		0.458282	0.0083395
cg02378006	0.000526756	0.00256144	0.838329	0.999997		0.00457917	0.00182218	0.0132427	0.224043		-0.00275424	0.00203593	0.181552	0.999997		0.197343	0.00727503
cg02382016	0.00804555	0.00358243	0.03153	0.999997		0.00936198	0.00245473	0.000213868	0.0153541		-0.00278293	0.00291288	0.343487	0.999997		0.76179	0.00143137
cg02393603	-0.00287061	0.00483578	0.556814	0.999997		-0.00341743	0.00201348	0.0921335	0.552911		0.00649193	0.00271348	0.0201151	0.999997		0.916859	0.00336025
cg02399371	-0.00199937	0.00563027	0.724766	0.999997		-0.00334192	0.00289793	0.251025	0.772919		0.00739722	0.00289354	0.0133132	0.999997		0.832095	0.00873174
cg02432009	-0.00408176	0.00572157	0.480614	0.999997		0.00275595	0.00224558	0.222025	0.746733		-0.00670027	0.00283224	0.0214821	0.999997		0.26594	0.00889063
cg02448295	-0.0285789	0.020222	0.166942	0.999997		-0.0204088	0.00939927	0.0317955	0.350145		0.0202911	0.0100531	0.0483507	0.999997		0.714083	0.00310382
cg02457623	-0.0010135	0.00557855	0.856946	0.999997		-0.00400451	0.00311799	0.201403	0.724808		0.0103701	0.00326289	0.00241342	0.52836		0.63977	0.00144721
cg02473540	0.0241323	0.0053371	7.49644e-05	0.0455068		0.0228905	0.00417545	2.22507e-07	0.000100147		0.0060821	0.00484563	0.214629	0.999997		0.854602	0.00859458
cg02532096	0.0126883	0.00348847	0.000929965	0.209431		0.014207	0.00238718	2.49873e-08	1.86195e-05		0.00410755	0.00306321	0.185357	0.999997		0.719395	0.0093068
cg02630233	0.00522221	0.0019993	0.0134428	0.875834		0.0039665	0.00149507	0.00901201	0.181804		-0.00117731	0.00122839	0.341973	0.999997		0.614969	0.0078532
cg02635948	-0.00554067	0.00402599	0.178019	0.999997		-0.00411884	0.00247604	0.0987215	0.567233		0.00708623	0.00317675	0.0297278	0.999997		0.763549	0.00540267
cg02679012	0.00226943	0.00308731	0.467481	0.999997		0.00463311	0.00216566	0.0343509	0.363508		-0.00379589	0.00210292	0.0764431	0.999997		0.530803	0.00523359
cg02685484	-0.00360257	0.0025941	0.174209	0.999997		-0.00552874	0.00184468	0.0032882	0.0988785		0.00147378	0.00185394	0.430001	0.999997		0.545099	0.00741756
cg02703198	-0.00227795	0.00612943	0.712536	0.999997		-0.00722219	0.00312046	0.0222737	0.293866		0.00643154	0.00352523	0.073423	0.999997		0.472236	0.00372968
cg02705835	0.0154623	0.00609524	0.0160993	0.951461		0.0130221	0.0026395	2.51991e-06	0.000587106		-0.000349605	0.00374012	0.92586	0.999997		0.713331	0.00348871
cg02737609	-0.0133839	0.00885068	0.140003	0.999997		-0.00326111	0.00252874	0.199563	0.723001		0.00843082	0.00375042	0.028534	0.999997		0.27145	0.00974274
cg02745719	0.00333814	0.00426375	0.439262	0.999997		0.00655014	0.00279874	0.0208479	0.284486		-0.00464277	0.00297277	0.123977	0.999997		0.528843	0.00611796
cg02767634	0.0179808	0.00471635	0.00057112	0.155087		0.0106669	0.00256446	5.88202e-05	0.00602666		-0.00308012	0.00334946	0.361732	0.999997		0.173078	0.00111893
cg02784823	0.0138487	0.00893781	0.130813	0.999997		0.0198682	0.00586693	0.000946833	0.0434411		-0.00677456	0.00621915	0.280684	0.999997		0.573417	0.00183202
cg02874031	-0.00564702	0.00588591	0.344328	0.999997		-0.00329504	0.0027365	0.230824	0.755537		0.0066397	0.00270424	0.0172077	0.999997		0.717092	0.00981465
cg02895394	-0.0056546	0.00611423	0.36177	0.999997		-0.00617216	0.002078	0.00356891	0.104229		0.00479122	0.00341239	0.16582	0.999997		0.936121	0.00606831
cg02988376	-0.00400982	0.00319298	0.218	0.999997		-0.000968139	0.00181891	0.595489	0.939362		0.00705801	0.00221089	0.00231541	0.516158		0.407823	0.0050558
cg03001305	-0.0112646	0.00585781	0.0631442	0.999997		-0.00997195	0.00332595	0.00327716	0.0986323		0.00320281	0.00386965	0.411368	0.999997		0.847821	0.0098233
cg03008834	-0.00318685	0.00530285	0.551966	0.999997		-0.00179334	0.00275371	0.516083	0.916693		0.00892548	0.0029018	0.00324398	0.607593		0.815594	0.00737491
cg03040165	-0.000952505	0.00353471	0.789244	0.999997		-0.00126865	0.00199958	0.526941	0.920307		0.00921657	0.00323473	0.00612041	0.780291		0.93795	0.00583009
cg03054370	0.00170879	0.00623608	0.78578	0.999997		-0.00491801	0.00330597	0.139371	0.641575		0.010022	0.00376842	0.0101873	0.920921		0.347793	0.00288034
cg03071500	-0.00330931	0.00824415	0.690704	0.999997		0.00764712	0.00426677	0.0755116	0.510239		-0.0116031	0.00430859	0.00932428	0.89627		0.237886	0.00150032
cg03077533	-0.00487506	0.00792677	0.542764	0.999997		-0.00336941	0.00278457	0.228551	0.753119		0.00870522	0.00347011	0.0150423	0.999997		0.857774	0.00665001
cg03093276	0.00208244	0.0049192	0.674801	0.999997		0.00576654	0.00280656	0.0419954	0.398917		-0.00642874	0.00375849	0.092717	0.999997		0.515371	0.00932618
cg03123541	0.00621747	0.00714616	0.390562	0.999997		0.00513993	0.00281489	0.07024	0.495472		-0.008869	0.00397347	0.0296295	0.999997		0.888427	0.0040164
cg03128921	-0.00603579	0.00485996	0.223012	0.999997		-0.00465531	0.00248947	0.0638227	0.47623		0.00496108	0.00273626	0.0751786	0.999997		0.800412	0.00933484
cg03142411	0.00608404	0.00460641	0.195663	0.999997		0.000698752	0.00217052	0.748045	0.970737		-0.00792415	0.00245861	0.00211655	0.49947		0.290255	0.00855769
cg03205007	-0.00766647	0.00828308	0.361395	0.999997		-0.00458524	0.00350402	0.193082	0.715452		0.0115788	0.004061	0.00608755	0.778675		0.731901	0.00258195
cg03236397	0.0117538	0.00502193	0.0254531	0.999997		0.010149	0.00232042	2.5459e-05	0.00325276		-0.00250165	0.00386407	0.52001	0.999997		0.771749	0.00500483
cg03253385	5.12613e-05	0.00483744	0.991609	0.999997		-0.0049687	0.00204745	0.0166602	0.253151		0.00459548	0.00305929	0.138679	0.999997		0.339246	0.00937384
cg03293206	0.00478613	0.00764501	0.535591	0.999997		0.0123213	0.00423882	0.00432144	0.11726		-0.00861872	0.00576427	0.140477	0.999997		0.388688	0.00342673
cg03315764	0.00344699	0.00723824	0.637056	0.999997		0.00947662	0.00260173	0.000394213	0.0237791		-0.00319976	0.00417631	0.446794	0.999997		0.433086	0.00998712
cg03332469	0.00778677	0.00271092	0.00706839	0.644346		0.0110709	0.00225609	2.82132e-06	0.000634028		0.00207896	0.00243043	0.395982	0.999997		0.351768	0.00669704
cg03338924	0.00623496	0.00312559	0.0543765	0.999997		0.00784727	0.00232315	0.000974404	0.0442828		-0.000664496	0.00221055	0.764831	0.999997		0.678869	0.00794762
cg03341025	0.0010905	0.0079301	0.89146	0.999997		0.00119482	0.0051149	0.815681	0.980693		-0.0198266	0.00584001	0.00126758	0.39879		0.99118	0.00677269
cg03353812	0.00623969	0.00670228	0.358626	0.999997		-0.00217027	0.00326427	0.507368	0.913826		0.0112055	0.00397266	0.00661747	0.800481		0.259275	0.00928404
cg03354717	-0.00491902	0.00544931	0.373234	0.999997		0.00123494	0.00226227	0.586118	0.937059		-0.00965366	0.00268353	0.000680866	0.309752		0.296948	0.00192036
cg03397724	-0.00207876	0.0038582	0.593647	0.999997		0.00039889	0.00224877	0.859496	0.986203		-0.00835399	0.00254285	0.00176087	0.45742		0.57902	0.00992297
cg03407747	0.0260209	0.00777631	0.00205533	0.331453		0.0192817	0.00459922	5.18203e-05	0.00550277		-0.00342579	0.00679704	0.61623	0.999997		0.455704	0.00565939
cg03411507	-0.00450549	0.00460007	0.334489	0.999997		0.00758104	0.00224832	0.000994031	0.044868		-0.00229148	0.0027325	0.405257	0.999997		0.0182455	0.00527125
cg03442642	0.000289409	0.00637888	0.964086	0.999997		-0.00427618	0.00257044	0.0986973	0.567168		0.00577954	0.00256751	0.0283271	0.999997		0.506778	0.00564313
cg03446079	0.000174394	0.00602235	0.977073	0.999997		-0.00534648	0.00399908	0.183675	0.703225		0.0136651	0.00539417	0.0141262	0.999997		0.445052	0.00463652
cg03502979	0.00574367	0.00317789	0.0798262	0.999997		0.00491125	0.0023299	0.037035	0.376399		-0.0038585	0.00198148	0.0565216	0.999997		0.832694	0.00413998
cg03579179	-0.00503773	0.00743381	0.5027	0.999997		-0.00188924	0.00275151	0.493593	0.909534		0.00988822	0.00325678	0.00363237	0.641099		0.691219	0.00573792
cg03592411	0.00780645	0.00581914	0.188914	0.999997		0.00110542	0.0029198	0.705632	0.963641		-0.010244	0.00323624	0.00250495	0.538281		0.303361	0.00921844
cg03612357	-0.00718674	0.00431358	0.105165	0.999997		0.00493225	0.00273828	0.0740783	0.506132		-0.00619778	0.0029298	0.0388551	0.999997		0.017695	0.00551317
cg03622666	0.00639616	0.00313797	0.0495984	0.999997		0.00469663	0.00202477	0.0219854	0.291844		-0.00346484	0.00235041	0.146043	0.999997		0.649046	0.00851847
cg03625287	0.00748726	0.00397048	0.0681599	0.999997		0.00821583	0.00273425	0.00321199	0.0974514		-0.00421911	0.0033943	0.219048	0.999997		0.879875	0.00433134
cg03644629	-0.000164662	0.00539726	0.975845	0.999997		0.00298723	0.00208506	0.154444	0.664575		-0.00705789	0.00254869	0.00760647	0.836201		0.58593	0.00228438
cg03645061	0.00253324	0.00226266	0.270974	0.999997		0.00344509	0.00133335	0.0109222	0.202151		-0.00317347	0.00142865	0.0303907	0.999997		0.72844	0.000706998
cg03666441	0.0107785	0.00563248	0.0643747	0.999997		0.011344	0.00443891	0.0117992	0.210398		-0.00728086	0.00429888	0.0958851	0.999997		0.937147	0.00257785
cg03680128	-0.00593585	0.00448012	0.194296	0.999997		-0.0030237	0.00254922	0.237821	0.761139		0.00855564	0.00286859	0.0042276	0.678203		0.572101	0.00255016
cg03680338	0.00611165	0.0030415	0.0527287	0.999997		0.0059729	0.0026107	0.0238259	0.303387		-0.00389922	0.00224712	0.0882043	0.999997		0.972386	0.00415734
cg03743205	0.023622	0.0144331	0.111207	0.999997		0.0180576	0.00627513	0.00471342	0.123517		-0.0131025	0.00947041	0.171997	0.999997		0.723669	0.006092
cg03844506	0.0275627	0.0038404	3.168e-08	0.000254732		0.0241103	0.002758	1.28191e-14	7.38704e-10		0.00947653	0.00359457	0.010824	0.939128		0.465284	0.00123837
cg03853208	0.00173293	0.00543968	0.752059	0.999997		0.00908163	0.00301541	0.00314419	0.0960856		-0.00274874	0.0029594	0.35697	0.999997		0.237384	0.00510896
cg03862437	-0.000519929	0.00410513	0.899983	0.999997		0.00167924	0.00240645	0.486592	0.907236		-0.00767822	0.0025384	0.00375151	0.64707		0.643967	0.00746716
cg03894033	0.000220765	0.00563507	0.968985	0.999997		-0.00592785	0.00269749	0.0298241	0.339684		0.00464016	0.00278019	0.100698	0.999997		0.325026	0.00636977
cg03907570	0.00279449	0.0032845	0.401005	0.999997		0.00395458	0.00185264	0.0347487	0.365231		-0.00400241	0.00210903	0.0628885	0.999997		0.758359	0.00458959
cg03929570	0.00311612	0.00545166	0.571472	0.999997		0.00822205	0.00252266	0.00143904	0.0577742		-0.00351006	0.00317721	0.273986	0.999997		0.39533	0.00382936
cg03936071	0.00217463	0.00450002	0.63211	0.999997		0.00075971	0.00240703	0.752817	0.971456		-0.0103414	0.0034709	0.00426437	0.678831		0.781585	0.00858422
cg03950599	0.0135173	0.0083278	0.114073	0.999997		0.0131509	0.00709804	0.0662756	0.483429		-0.0242805	0.00908178	0.00981639	0.911772		0.973292	0.00116456
cg03988092	0.00472312	0.0234995	0.841941	0.999997		0.0236868	0.0104529	0.0251673	0.312246		-0.0346258	0.0155285	0.0297862	0.999997		0.460921	0.00183835
cg04002021	-0.00168828	0.00486028	0.730524	0.999997		-0.00792401	0.00320263	0.0146936	0.237057		0.00823643	0.00404926	0.0466931	0.999997		0.284024	0.00174664
cg04002885	-0.0035062	0.00546484	0.52557	0.999997		-0.00501233	0.00221072	0.0250903	0.311727		0.00418817	0.0021704	0.0587183	0.999997		0.798344	0.00298019
cg04008252	0.0184005	0.0086878	0.0417966	0.999997		0.0161274	0.00497383	0.00151965	0.0598094		-0.0069787	0.00697299	0.321219	0.999997		0.820374	0.00698224
cg04199164	0.0039755	0.0037302	0.294268	0.999997		0.0035263	0.00255236	0.169563	0.686002		-0.00536851	0.00229344	0.0228286	0.999997		0.920835	0.00953667
cg04206699	0.00501573	0.00682056	0.4673	0.999997		0.00735525	0.00345267	0.0351058	0.367059		-0.00870556	0.00491786	0.0821388	0.999997		0.75958	0.00752085
cg04207632	0.0075935	0.00521771	0.155025	0.999997		0.00353457	0.00190958	0.0665349	0.484339		-0.00561363	0.00271682	0.0434419	0.999997		0.465068	0.00587225
cg04217952	0.00107326	0.00328592	0.746014	0.999997		0.000612651	0.00188341	0.745507	0.970327		0.00892187	0.00235303	0.000368609	0.232994		0.903202	0.0058351
cg04276951	0.000175812	0.00266217	0.947744	0.999997		0.0028067	0.00182983	0.12759	0.622571		-0.00498852	0.00198082	0.0146728	0.999997		0.415405	0.00384372
cg04306069	0.0126767	0.00418645	0.00475134	0.522184		0.0071326	0.00250099	0.00508651	0.129591		-0.0041647	0.00285873	0.150747	0.999997		0.255588	0.00293676
cg04348558	0.00567292	0.00526297	0.288898	0.999997		0.00623462	0.0025736	0.0168473	0.254785		-0.00620275	0.00349346	0.0812437	0.999997		0.923619	0.00415227
cg04386400	0.00712147	0.00834507	0.399603	0.999997		0.0116564	0.00382111	0.00278986	0.0889526		-0.00559049	0.00529969	0.296014	0.999997		0.621238	0.00829701
cg04387347	-0.0113474	0.00559642	0.0507372	0.999997		-0.0110164	0.0035332	0.00226039	0.0776027		0.00209966	0.00334099	0.532261	0.999997		0.960111	0.00699065
cg04453501	0.0199339	0.0128965	0.131718	0.999997		0.0146913	0.00606067	0.0167808	0.25415		-0.0112471	0.00574922	0.0554258	0.999997		0.712935	0.00190283
cg04468543	-0.0037952	0.00419998	0.372745	0.999997		0.00350234	0.00241023	0.148698	0.656159		-0.00582154	0.00255082	0.0262962	0.999997		0.13181	0.00788791
cg04495687	0.000787738	0.0046195	0.865639	0.999997		0.00439409	0.00285942	0.126893	0.621247		-0.00841104	0.00357318	0.0221097	0.999997		0.506816	0.00514125
cg04527868	0.00482927	0.00490857	0.33235	0.999997		0.0107892	0.00292174	0.000330111	0.0209691		-0.00114636	0.00343952	0.74016	0.999997		0.296786	0.00817558
cg04554004	-0.000506354	0.00467374	0.914382	0.999997		-0.00605659	0.00292338	0.040343	0.391972		0.00656956	0.00385732	0.0940862	0.999997		0.314028	0.0090877
cg04574991	0.00142404	0.00689811	0.837716	0.999997		-0.00743217	0.00349216	0.0352795	0.368042		0.00587072	0.00368692	0.116944	0.999997		0.252026	0.00880358
cg04575202	0.00942453	0.00350468	0.0111455	0.803855		0.00871532	0.002568	0.000923919	0.0427641		-0.00158397	0.00300093	0.599706	0.999997		0.870337	0.00911779
cg04622164	0.00119412	0.00330436	0.720121	0.999997		0.00343929	0.00200232	0.0883364	0.543243		-0.00470329	0.00242868	0.0578509	0.999997		0.561177	0.0096853
cg04636406	0.00497385	0.00453439	0.280619	0.999997		0.00222845	0.00196294	0.258436	0.779656		-0.0144906	0.00441767	0.00178794	0.460308		0.578463	0.000543113
cg04679849	0.00724031	0.00786194	0.36377	0.999997		0.00983838	0.00358591	0.00697077	0.157098		-0.00543711	0.00390022	0.168809	0.999997		0.763672	0.00393693
cg04735960	0.00694937	0.00483598	0.160128	0.999997		0.00561596	0.00303678	0.0667748	0.485009		-0.00801421	0.00374681	0.0368149	0.999997		0.815369	0.00471154
cg04767934	0.00326397	0.00339522	0.34337	0.999997		0.00316762	0.002283	0.167763	0.683511		-0.00697516	0.00219611	0.0024278	0.529603		0.981212	0.00136554
cg04787024	0.00922798	0.00466779	0.0564519	0.999997		-0.00139023	0.00248883	0.577443	0.934551		0.00875739	0.00279955	0.00279087	0.568287		0.0447198	0.00674878
cg04804717	0.00511304	0.00425427	0.237971	0.999997		0.010439	0.00247643	4.74185e-05	0.00516544		-0.00480475	0.00263365	0.0734333	0.999997		0.279279	2.47912e-05
cg04832450	0.000292119	0.00830484	0.972152	0.999997		0.00582088	0.00402485	0.150614	0.659029		-0.0117562	0.00512218	0.0254929	0.999997		0.549119	0.00697095
cg04851089	0.00152019	0.00507412	0.766363	0.999997		0.00870611	0.00257138	0.000949061	0.0435027		-0.00279428	0.00241283	0.251742	0.999997		0.206502	0.00110843
cg04852148	-0.00261603	0.00423037	0.540561	0.999997		-0.00405724	0.00173554	0.0209895	0.285334		0.00601139	0.00284591	0.0391343	0.999997		0.752619	0.00252305
cg04855678	0.0106039	0.00375856	0.00803652	0.68594		0.00645841	0.00335114	0.0562199	0.451829		-0.00663827	0.0029304	0.0273809	0.999997		0.410367	0.00326131
cg04869838	0.0103426	0.00518765	0.0545038	0.999997		0.00776227	0.00293597	0.00924694	0.18437		-0.0058601	0.00299605	0.0554673	0.999997		0.665101	0.00116442
cg04904276	0.00172726	0.00546948	0.754142	0.999997		0.00441241	0.00265345	0.0988384	0.567452		-0.0070598	0.00329658	0.0365943	0.999997		0.658708	0.00670912
cg04938549	0.00480042	0.00564285	0.401062	0.999997		9.75685e-05	0.00361346	0.978502	0.997912		0.014623	0.00360651	0.000156757	0.160741		0.482773	0.00443885
cg04945457	-0.0063354	0.00546811	0.254932	0.999997		-0.00636988	0.00237347	0.00826558	0.173271		0.00475034	0.00239945	0.052653	0.999997		0.995384	0.000984678
cg04978426	-0.000819704	0.00466158	0.861492	0.999997		0.00370039	0.00235096	0.118018	0.605604		-0.00666249	0.00263807	0.01441	0.999997		0.386613	0.00336078
cg05017628	0.00684516	0.00803904	0.400634	0.999997		0.0133083	0.00578188	0.0230052	0.298421		-0.014014	0.00717961	0.0559563	0.999997		0.513956	0.00303749
cg05063096	0.00177245	0.00392906	0.654858	0.999997		-0.00588327	0.00251257	0.0207863	0.284105		0.00395365	0.00246095	0.113778	0.999997		0.100685	0.00515855
cg05084610	0.00567989	0.00699513	0.422623	0.999997		0.00536176	0.00318978	0.0952761	0.56003		-0.00852453	0.00366508	0.0236711	0.999997		0.966993	0.00426329
cg05100282	-0.0112045	0.006586	0.0982994	0.999997		-0.00831825	0.00368736	0.0258159	0.316377		0.00572071	0.00368814	0.12651	0.999997		0.702172	0.00710471
cg05107429	-0.0102885	0.00526332	0.0591266	0.999997		-0.00286313	0.00297248	0.3373	0.836841		0.0127372	0.00413384	0.00319453	0.603383		0.219291	0.00218441
cg05152432	-0.00224275	0.00293485	0.450189	0.999997		0.00146627	0.00235687	0.534992	0.922686		-0.00798983	0.00228033	0.000909613	0.341849		0.324438	0.00393348
cg05164926	0.00777819	0.0076683	0.317805	0.999997		0.0136134	0.00479492	0.00528175	0.132553		-0.00666274	0.00507694	0.194755	0.999997		0.518799	0.00369006
cg05167898	0.00116912	0.00434646	0.789618	0.999997		0.00189073	0.00195554	0.335483	0.835653		-0.00770344	0.0021636	0.000763606	0.322413		0.879657	0.00100278
cg05169951	0.00773928	0.00310658	0.0179332	0.99558		0.0109684	0.00205392	4.22786e-07	0.000162061		0.00146288	0.00292711	0.619195	0.999997		0.385897	0.00785403
cg05191729	-0.000865611	0.00585837	0.883434	0.999997		-0.0040393	0.00263867	0.128343	0.623903		0.00793668	0.00339213	0.0228881	0.999997		0.621346	0.00532498
cg05239811	0.00941426	0.00303059	0.0038772	0.469472		0.0152509	0.00266003	6.98485e-08	4.13682e-05		0.00249107	0.0030033	0.410374	0.999997		0.147779	0.00147042
cg05252062	0.00632186	0.00336314	0.0689957	0.999997		0.0056806	0.00205322	0.00652317	0.150961		-0.00396658	0.00279623	0.161573	0.999997		0.870722	0.00542093
cg05280336	0.011927	0.00935235	0.21111	0.999997		0.0111171	0.00409181	0.00752436	0.164272		-0.0108926	0.00525146	0.0426703	0.999997		0.93676	0.00094623
cg05376267	0.0122785	0.00307821	0.000347269	0.11795		0.00977392	0.00241388	8.95879e-05	0.00817721		0.000564217	0.00241578	0.816182	0.999997		0.521996	0.00700156
cg05385047	-0.00873675	0.00554325	0.124541	0.999997		-0.00229258	0.00245869	0.352907	0.845235		0.00798128	0.00247749	0.00212587	0.49947		0.287926	0.0032459
cg05406868	0.00890627	0.00589054	0.140062	0.999997		0.00731827	0.00290295	0.012961	0.221669		-0.00335609	0.00287475	0.247982	0.999997		0.808924	0.00898186
cg05439191	0.000815969	0.00433997	0.852018	0.999997		-0.00338746	0.00231799	0.146421	0.652928		0.00625632	0.00245089	0.0134436	0.999997		0.392928	0.00425306
cg05476169	-0.00672199	0.00603852	0.273672	0.999997		-0.00769991	0.00397355	0.0549042	0.447673		0.012099	0.00539528	0.0289058	0.999997		0.892388	0.00312887
cg05491001	0.0248462	0.00607983	0.000262902	0.0994614		0.0213064	0.00508889	5.29403e-05	0.00558856		0.00178446	0.0053314	0.739096	0.999997		0.655256	0.00807905
cg05521538	-0.00260417	0.00228428	0.262477	0.999997		0.00267189	0.00153705	0.0846148	0.534294		-0.00366226	0.00185573	0.0533827	0.999997		0.0553273	0.00857127
cg05597850	0.00333944	0.00455184	0.468345	0.999997		0.00494379	0.002292	0.0329212	0.356137		-0.00716633	0.00287242	0.0155757	0.999997		0.752908	0.000982601
cg05631194	0.00112625	0.00583375	0.848098	0.999997		-0.00250227	0.0024871	0.316312	0.823121		0.0116887	0.00298238	0.00024426	0.194374		0.567214	0.000257867
cg05636891	0.00361071	0.00355333	0.316952	0.999997		0.00289966	0.0025668	0.260773	0.78164		-0.0075072	0.00286318	0.0112375	0.949372		0.87114	0.00680182
cg05645557	0.00909985	0.00632396	0.159584	0.999997		0.010097	0.00312163	0.00155904	0.0607989		-0.000987443	0.00293459	0.737763	0.999997		0.887562	0.00967758
cg05649427	-0.00193297	0.00396761	0.629345	0.999997		0.00196884	0.00206857	0.34304	0.839589		-0.00716588	0.00275086	0.0117465	0.961777		0.383199	0.00795373
cg05677062	0.00221714	0.00448867	0.62462	0.999997		0.00934544	0.00291745	0.00172387	0.0650722		-0.00227481	0.00228639	0.324046	0.999997		0.183015	0.00171857
cg05689415	0.006634	0.00328906	0.0518926	0.999997		0.00423624	0.00236733	0.0759621	0.51171		-0.00704276	0.00237687	0.00446531	0.689546		0.554063	0.000773275
cg05724492	0.00136309	0.00346767	0.696784	0.999997		0.00530205	0.00233327	0.0247726	0.309615		-0.00582892	0.00306887	0.0626709	0.999997		0.345973	0.00388558
cg05753589	0.000886899	0.00583539	0.880123	0.999997		-0.00411767	0.00205938	0.0477263	0.421973		0.00400975	0.00217824	0.0709478	0.999997		0.418666	0.00670239
cg05758978	-0.00107861	0.0080062	0.89365	0.999997		0.00532964	0.00427651	0.215	0.739268		-0.0142992	0.00550981	0.0120467	0.970627		0.480185	0.00488853
cg05795313	0.000541856	0.00560026	0.923506	0.999997		0.00996885	0.00363671	0.00701992	0.157751		-0.00644521	0.0039723	0.110305	0.999997		0.15802	0.00230553
cg05852523	0.00281429	0.00594323	0.638954	0.999997		-0.00740692	0.00241524	0.00265303	0.0861389		0.00461651	0.00316261	0.149956	0.999997		0.1111	0.00251581
cg05865331	-0.00969938	0.00992694	0.33564	0.999997		0.00259725	0.00483073	0.591773	0.938456		-0.0182014	0.00646417	0.00670689	0.802674		0.265351	0.00995629
cg05945291	0.00321156	0.00460143	0.490099	0.999997		0.00561596	0.00291949	0.0566767	0.453321		-0.00945868	0.00341113	0.00753188	0.834192		0.659055	0.000786635
cg05956679	0.00829334	0.00381966	0.0372059	0.999997		0.0098764	0.00250694	0.000134885	0.0110019		0.000305266	0.00266105	0.90908	0.999997		0.728975	0.00884554
cg05959464	-0.00476005	0.00465643	0.314097	0.999997		-0.00532872	0.00238069	0.0269705	0.323326		0.00451132	0.00283192	0.116784	0.999997		0.91341	0.00782055
cg05971474	0.00325834	0.0071349	0.650895	0.999997		0.00521996	0.00418668	0.214802	0.739062		-0.0148546	0.00418373	0.00078745	0.326063		0.812561	0.000694689
cg05982236	-0.000285445	0.0051494	0.956128	0.999997		0.00341202	0.00252886	0.179701	0.698503		-0.00658556	0.00286078	0.0250759	0.999997		0.519244	0.00883557
cg05989669	-0.00859437	0.00753529	0.262267	0.999997		-0.00454648	0.002713	0.0962744	0.562139		0.00775116	0.00333786	0.0238834	0.999997		0.613256	0.00424962
cg06015525	-0.00884376	0.00428725	0.0470729	0.999997		-0.00709204	0.00249934	0.005306	0.13293		0.00141732	0.00209979	0.502463	0.999997		0.724099	0.00913988
cg06035839	0.00162086	0.00397865	0.686353	0.999997		-0.00408847	0.00238774	0.0893248	0.545746		0.00548578	0.00236584	0.0240835	0.999997		0.218539	0.00439452
cg06173663	0.0145452	0.00458416	0.00325741	0.427941		0.00995912	0.00336413	0.00367728	0.106147		-0.00423949	0.0037544	0.263624	0.999997		0.419936	0.0048541
cg06239616	0.023045	0.00578854	0.000354947	0.119381		0.00954268	0.00366947	0.0104288	0.197068		-0.00447445	0.0039809	0.265816	0.999997		0.0488271	0.00962547
cg06296107	-0.0048711	0.00430359	0.265847	0.999997		-0.00401374	0.00286266	0.163364	0.677454		0.00692085	0.00259238	0.00991658	0.915049		0.868255	0.00463578
cg06361606	-0.00594061	0.00584326	0.316711	0.999997		-0.00566177	0.00238381	0.0190652	0.272166		0.0037733	0.00273865	0.173747	0.999997		0.964757	0.00936004
cg06366062	0.00667699	0.00498066	0.189212	0.999997		0.00285372	0.00201474	0.15914	0.671555		-0.00735444	0.0032219	0.0262699	0.999997		0.476708	0.00722318
cg06419732	0.00164023	0.00784821	0.835738	0.999997		0.00736751	0.00361554	0.0436869	0.406328		-0.00894041	0.00416331	0.0361019	0.999997		0.507455	0.00310147
cg06492005	-0.00347526	0.00428161	0.422796	0.999997		-0.0036824	0.00178394	0.0410675	0.394949		0.00528264	0.00253648	0.0418612	0.999997		0.964381	0.00383992
cg06510563	0.00152322	0.0040795	0.71125	0.999997		-0.00624264	0.0025788	0.0169257	0.255387		0.003972	0.00289782	0.175942	0.999997		0.107596	0.00845758
cg06540876	0.00660376	0.00556419	0.243767	0.999997		0.00700303	0.0030768	0.024543	0.30806		-0.00751312	0.00286285	0.0111684	0.94819		0.94993	0.000552314
cg06541780	0.00534629	0.00434981	0.227732	0.999997		0.00273149	0.00215298	0.206905	0.730681		-0.00616652	0.00245195	0.0148031	0.999997		0.59006	0.00639303
cg06598753	0.00173992	0.00284998	0.545712	0.999997		0.00267569	0.00187172	0.155345	0.666125		-0.00401466	0.00166008	0.0188678	0.999997		0.783741	0.00749143
cg06606386	-0.00148492	0.00501391	0.768963	0.999997		-0.00689933	0.00225356	0.00269638	0.0870402		0.0036547	0.0026097	0.166903	0.999997		0.324643	0.002207
cg06620353	0.00412819	0.00610404	0.50356	0.999997		0.00679304	0.00302752	0.0266077	0.321106		-0.00825986	0.00380346	0.0341321	0.999997		0.695718	0.00195834
cg06635871	0.000868864	0.00655812	0.895404	0.999997		0.00537423	0.00268497	0.0474931	0.420916		-0.00719225	0.0033967	0.038678	0.999997		0.524926	0.00370355
cg06706454	0.00156983	0.00520195	0.764715	0.999997		-0.00656939	0.00271071	0.0168044	0.254363		0.00403763	0.0027255	0.144098	0.999997		0.165271	0.00579125
cg06745004	0.00538872	0.00581915	0.361153	0.999997		-0.00444433	0.0028655	0.123435	0.61557		0.00818687	0.00371661	0.0317423	0.999997		0.129534	0.00711323
cg06745030	0.00403883	0.00340901	0.244579	0.999997		0.00755639	0.00226718	0.00113078	0.0489756		-0.00119163	0.00220887	0.591699	0.999997		0.39024	0.00571482
cg06794020	0.00124289	0.00520945	0.812903	0.999997		0.00413631	0.00276433	0.137092	0.638243		-0.0059345	0.00259265	0.0258748	0.999997		0.623694	0.0078776
cg06842946	0.0048331	0.00349629	0.176149	0.999997		0.00444146	0.00206373	0.0333078	0.358186		-0.00416914	0.00245122	0.09452	0.999997		0.923151	0.00720518
cg06849778	-0.00319969	0.00665682	0.633927	0.999997		0.00496119	0.00277404	0.0761283	0.512163		-0.00681505	0.00362128	0.065044	0.999997		0.257795	0.00983563
cg06862150	-0.00150229	0.00252507	0.555936	0.999997		-0.00312086	0.00166145	0.0626577	0.472788		0.00283232	0.00158024	0.0784823	0.999997		0.592318	0.00942338
cg06883544	0.00482928	0.00182889	0.0125458	0.846534		0.0038161	0.00126814	0.00316879	0.0965964		-0.0011863	0.00138283	0.394616	0.999997		0.648929	0.00767281
cg06883551	0.00147995	0.00479231	0.759401	0.999997		-0.00526586	0.00229072	0.0231777	0.29924		0.00344109	0.00225947	0.133396	0.999997		0.204083	0.00680826
cg06913079	-0.00589248	0.00401756	0.151928	0.999997		0.00619149	0.00211282	0.00402521	0.112303		-0.00211853	0.00216503	0.332023	0.999997		0.00776526	0.00601414
cg06915112	0.00682867	0.00419811	0.113334	0.999997		0.0129785	0.00339084	0.00020353	0.0148587		-0.000817855	0.00320439	0.799481	0.999997		0.254455	0.00310487
cg06944472	-0.00369629	0.00168102	0.0350069	0.999997		0.000436771	0.00113662	0.701429	0.962602		-0.0044315	0.00134029	0.00165382	0.443081		0.0416726	0.00560162
cg06969118	0.00670014	0.00514099	0.2015	0.999997		0.00475423	0.0025805	0.0677918	0.488358		-0.0058755	0.00298194	0.0537484	0.999997		0.735148	0.00702775
cg07000467	0.00141807	0.0038385	0.714164	0.999997		-0.0026946	0.00214194	0.21073	0.734971		0.0061888	0.00248787	0.0158653	0.999997		0.34947	0.00681068
cg07021532	0.0198513	0.00724437	0.00982985	0.755939		0.0155114	0.00607292	0.0118439	0.210792		-0.00900989	0.00651463	0.172148	0.999997		0.646169	0.00590017
cg07129852	0.00192179	0.00429864	0.657746	0.999997		-0.00244298	0.00172426	0.15902	0.671372		0.00520027	0.00192937	0.00926711	0.893623		0.345989	0.00313856
cg07168142	0.00521542	0.0029893	0.0903461	0.999997		0.0065979	0.00251326	0.00973955	0.189707		-0.00290848	0.00241285	0.233114	0.999997		0.723347	0.00636091
cg07175290	-0.00380532	0.0043633	0.389444	0.999997		-0.0092772	0.00260405	0.000520575	0.0288169		0.00482591	0.00340409	0.161824	0.999997		0.281539	0.00099978
cg07176884	0.000898996	0.00382112	0.815453	0.999997		0.00257162	0.0018456	0.165979	0.680959		-0.0053144	0.00204828	0.0120672	0.971423		0.693462	0.0042332
cg07187855	0.00910703	0.00343688	0.0122677	0.837823		0.010242	0.00275195	0.000297792	0.0194379		-0.00153856	0.00349304	0.661297	0.999997		0.796574	0.0080685
cg07201456	0.0148682	0.00356071	0.000203825	0.0861528		0.017899	0.00323796	1.80611e-07	8.53098e-05		0.00107284	0.00394085	0.786441	0.999997		0.528873	0.000970495
cg07268090	-0.00124874	0.00351962	0.725	0.999997		0.00306725	0.00217805	0.161539	0.675032		-0.00648257	0.00200204	0.00202536	0.488677		0.297063	0.0012464
cg07319143	0.00424738	0.00395745	0.290939	0.999997		0.00507943	0.00215897	0.0201985	0.280255		-0.008427	0.00258094	0.00186955	0.468408		0.853567	5.97119e-05
cg07366196	0.00127326	0.00372545	0.734688	0.999997		-0.0016165	0.00257074	0.530622	0.9217		0.00980649	0.00357362	0.00813698	0.858786		0.523191	0.00946381
cg07382347	-0.00856842	0.00618528	0.175256	0.999997		-0.00683676	0.004128	0.100191	0.570304		0.0090674	0.00386761	0.0226273	0.999997		0.815865	0.00493053
cg07388018	-0.00865279	0.00635592	0.182619	0.999997		-0.00659678	0.00286253	0.0228428	0.297627		0.00481586	0.0031221	0.128584	0.999997		0.768035	0.00705247
cg07423985	0.00505538	0.00302254	0.10387	0.999997		0.00365621	0.00199523	0.0692609	0.492631		-0.00472113	0.00221132	0.0371519	0.999997		0.699252	0.00491283
cg07425646	0.0112617	0.00491848	0.0285693	0.999997		0.00525131	0.00268203	0.0524621	0.439119		-0.00483402	0.00279983	0.0897633	0.999997		0.28333	0.00928924
cg07450214	0.00408137	0.00587732	0.492275	0.999997		0.00449688	0.00302043	0.139053	0.641276		-0.00945225	0.00384511	0.0170804	0.999997		0.949862	0.00433308
cg07494914	0.00161397	0.00292603	0.584944	0.999997		0.00375108	0.0012487	0.00321974	0.0975672		-0.00277128	0.00183884	0.13741	0.999997		0.501734	0.00334214
cg07574241	-0.00700935	0.0048322	0.156345	0.999997		-0.00700814	0.0026638	0.00958778	0.188043		0.00407319	0.00335888	0.230349	0.999997		0.999825	0.00974065
cg07577957	-0.00484471	0.00456176	0.295934	0.999997		4.52139e-05	0.00203666	0.982324	0.998298		-0.0106545	0.00352197	0.00374798	0.64707		0.327671	0.00854024
cg07593405	-0.00275928	0.00409423	0.505042	0.999997		0.00241421	0.00225718	0.286874	0.802189		-0.0108989	0.00375044	0.00523392	0.73687		0.268476	0.00235466
cg07657192	0.00852285	0.00566645	0.14207	0.999997		0.00543074	0.00290155	0.0635894	0.475613		-0.00875345	0.00381821	0.0256527	0.999997		0.627172	0.00309886
cg07661340	-0.00266662	0.00597846	0.658483	0.999997		-0.0057187	0.00273165	0.0383263	0.382492		0.00603646	0.00337536	0.0791233	0.999997		0.642406	0.006786
cg07706367	0.013382	0.00613392	0.0363626	0.999997		0.00978244	0.00374122	0.0100267	0.192746		-0.00573314	0.00410092	0.167622	0.999997		0.616375	0.00518893
cg07736927	0.00501399	0.0030798	0.113031	0.999997		0.00493231	0.00236634	0.0391637	0.386476		-0.0049774	0.00272716	0.0733173	0.999997		0.98322	0.00605924
cg07749442	0.0034859	0.00713073	0.628177	0.999997		0.0112322	0.00396856	0.00542042	0.134674		-0.00490125	0.00439418	0.269444	0.999997		0.342506	0.00643431
cg07751331	0.00700322	0.00305352	0.0283241	0.999997		0.00940453	0.00268944	0.000652482	0.0337317		-0.000807078	0.00250347	0.748362	0.999997		0.555096	0.00544923
cg07752120	0.00778367	0.00636731	0.230199	0.999997		0.010444	0.00398983	0.00994681	0.191756		-0.00946724	0.0052063	0.0743496	0.999997		0.723305	0.00240076
cg07839030	0.00715451	0.00575094	0.222242	0.999997		-0.00391989	0.00240684	0.105905	0.582481		0.00481882	0.00235372	0.0453291	0.999997		0.0756713	0.00943609
cg07870999	0.0144703	0.00396926	0.000908738	0.206653		0.0164509	0.00283789	5.18757e-08	3.36514e-05		0.00329475	0.00378948	0.388315	0.999997		0.684807	0.00545458
cg07892785	0.0214614	0.00489216	0.00011086	0.0601898		0.0188868	0.00336404	1.21366e-07	6.31015e-05		-0.000398951	0.00642277	0.950692	0.999997		0.664558	0.00781522
cg07973507	-0.000552749	0.00927711	0.952848	0.999997		0.00255698	0.00469501	0.586987	0.9372		-0.0168772	0.00569085	0.00443245	0.686927		0.764875	0.0084331
cg07996016	0.00305685	0.00470113	0.52004	0.999997		0.00742049	0.00250252	0.00362387	0.105256		-0.00488547	0.0035454	0.173693	0.999997		0.412585	0.00457239
cg08015702	0.00246623	0.00445472	0.583569	0.999997		0.00472466	0.00263586	0.0754788	0.510155		-0.00594069	0.00291722	0.0464476	0.999997		0.662607	0.00667408
cg08032619	-0.00632592	0.00639881	0.330049	0.999997		-0.0076183	0.00222116	0.000818674	0.0394672		0.00314285	0.00351393	0.374937	0.999997		0.848679	0.00963563
cg08138407	-0.000626077	0.00436859	0.886914	0.999997		0.00592701	0.00264071	0.0265607	0.320806		-0.00684444	0.00356551	0.0600053	0.999997		0.199235	0.00399632
cg08141342	-0.00265827	0.00404674	0.515806	0.999997		-0.00421156	0.0019356	0.0314475	0.348144		0.00358398	0.00210872	0.0947547	0.999997		0.729142	0.00646045
cg08160643	0.00775513	0.00380624	0.0496864	0.999997		0.0049943	0.00240268	0.0396963	0.389296		-0.00776252	0.00391444	0.0522745	0.999997		0.539639	0.0054788
cg08197226	0.00138259	0.00463526	0.767362	0.999997		0.00446272	0.00266526	0.0965511	0.562711		-0.00708037	0.00309112	0.0257764	0.999997		0.564575	0.00468175
cg08245096	0.00400092	0.00366629	0.283057	0.999997		0.00693443	0.00207068	0.00107284	0.0472593		-0.0027002	0.00197059	0.176077	0.999997		0.485995	0.000750216
cg08296831	0.000309692	0.00521713	0.953023	0.999997		0.00848394	0.00246857	0.000799848	0.0388576		-0.00359067	0.00302151	0.239704	0.999997		0.156697	0.00197016
cg08330690	0.00876509	0.00863312	0.317356	0.999997		0.00954426	0.00425158	0.0265342	0.320633		-0.0107366	0.00523869	0.0451103	0.999997		0.935468	0.00264728
cg08368973	0.00321199	0.00349888	0.365277	0.999997		0.011315	0.0029281	0.000178002	0.0134819		-0.00159167	0.00312314	0.612308	0.999997		0.0757304	0.00257147
cg08397758	0.00520731	0.00544276	0.345655	0.999997		0.00904883	0.00286444	0.0019854	0.0714257		-0.00298241	0.00352822	0.40154	0.999997		0.532242	0.00811197
cg08424587	-0.00415102	0.00374189	0.275303	0.999997		0.000852753	0.00223877	0.703922	0.963252		-0.00930325	0.00284876	0.00186605	0.46787		0.251164	0.0050621
cg08447324	0.00240823	0.0063356	0.706299	0.999997		-0.00702567	0.0032157	0.0307684	0.344691		0.00589191	0.00346952	0.0950219	0.999997		0.184248	0.00632073
cg08451832	0.00276239	0.00611299	0.654306	0.999997		-0.00461177	0.00263475	0.0825086	0.529219		0.00907786	0.00405345	0.0291097	0.999997		0.267951	0.00463075
cg08457158	0.00438747	0.00375639	0.251175	0.999997		0.00610819	0.0024982	0.0158772	0.246763		-0.00333856	0.00250259	0.187591	0.999997		0.702886	0.00755091
cg08463813	0.00275809	0.00216113	0.210785	0.999997		0.00399237	0.00132007	0.00302456	0.0937681		-0.00244822	0.00154827	0.11945	0.999997		0.625978	0.00154824
cg08471734	0.00357653	0.00455429	0.437873	0.999997		0.00634335	0.00245011	0.0107664	0.200534		-0.00393828	0.00288358	0.177476	0.999997		0.592643	0.00658397
cg08474467	0.0100754	0.0037125	0.0104879	0.780592		0.00675721	0.0020213	0.00109386	0.0479228		-0.00234805	0.00275145	0.39708	0.999997		0.432458	0.00765426
cg08491221	0.00250559	0.00447648	0.579448	0.999997		-0.00738104	0.00308246	0.0181268	0.265242		0.00714763	0.00353516	0.047978	0.999997		0.0689069	0.00195097
cg08530537	0.00989318	0.00516184	0.0639827	0.999997		0.00776743	0.00218965	0.000548748	0.0299214		-0.00114529	0.00253433	0.653078	0.999997		0.704598	0.00778816
cg08560888	0.00130853	0.0028866	0.653291	0.999997		0.00462859	0.00191237	0.0169439	0.255481		-0.00480116	0.00303597	0.119413	0.999997		0.337643	0.00858682
cg08588744	0.00319413	0.00464943	0.496887	0.999997		-0.00737481	0.00267804	0.0067697	0.154338		0.00554644	0.00360876	0.129939	0.999997		0.0488638	0.0040365
cg08620479	0.00833062	0.00430654	0.0616747	0.999997		0.00739808	0.00230555	0.00169361	0.0643572		-0.00386514	0.00284819	0.180211	0.999997		0.8486	0.00211427
cg08621843	0.0142801	0.00425856	0.00201654	0.327644		0.0204371	0.00285048	5.78705e-11	1.96166e-07		0.00844778	0.00282429	0.00412652	0.672061		0.229567	0.00280969
cg08628911	-0.00402748	0.00322261	0.220179	0.999997		0.00147553	0.00178477	0.409962	0.875778		-0.00659991	0.00240901	0.00823458	0.862506		0.13522	0.00707059
cg08643472	0.00254388	0.00544014	0.643135	0.999997		-0.00406633	0.00307786	0.188863	0.710031		0.0109056	0.00367504	0.00441005	0.686338		0.290259	0.00178845
cg08668510	-0.00702835	0.00573245	0.228852	0.999997		-0.00611938	0.00337269	0.0720155	0.50025		0.00837241	0.00391593	0.0368915	0.999997		0.891294	0.00504618
cg08681685	0.00936576	0.00404167	0.0268349	0.999997		0.00785133	0.00310579	0.0127185	0.219291		-0.00443547	0.00311219	0.159652	0.999997		0.76638	0.005198
cg08684761	0.00704776	0.00797247	0.383085	0.999997		-0.00265148	0.00359819	0.462569	0.898013		0.0147243	0.00452563	0.00193458	0.4788		0.26748	0.00265328
cg08688822	-0.00514785	0.00365368	0.168203	0.999997		-0.00110959	0.00233176	0.635005	0.948709		0.00920657	0.00271148	0.00126588	0.39879		0.351496	0.00391822
cg08701047	0.000277562	0.00596094	0.963142	0.999997		0.0105022	0.00249279	4.78377e-05	0.00519474		-0.0029071	0.00386389	0.454975	0.999997		0.11354	0.00354317
cg08704660	-0.00696777	0.00669769	0.305752	0.999997		-0.00437445	0.00234549	0.0645196	0.478218		0.0060291	0.00318815	0.0637884	0.999997		0.714786	0.00857627
cg08844966	0.0017307	0.00367141	0.640458	0.999997		0.00243942	0.00253862	0.338446	0.837219		-0.00791049	0.00251522	0.0026575	0.55464		0.873844	0.00377735
cg08884420	-0.0021886	0.0062322	0.727689	0.999997		-0.00864188	0.00224606	0.000189194	0.0140827		0.00118348	0.00261508	0.652615	0.999997		0.329986	0.00436901
cg08898653	0.0127972	0.00377747	0.00183768	0.309689		0.00934397	0.00275536	0.00093201	0.0430176		-0.00703901	0.00453925	0.126607	0.999997		0.460167	0.00203368
cg08928569	0.00142606	0.00373679	0.705185	0.999997		0.00314107	0.00242191	0.197041	0.720161		-0.00626984	0.00205294	0.00345214	0.624915		0.700137	0.00303546
cg08983961	0.00414273	0.00514233	0.426233	0.999997		0.010839	0.00306753	0.000575614	0.0308559		-0.00343187	0.00400064	0.394644	0.999997		0.263432	0.0046436
cg09030113	0.00388498	0.00410341	0.350638	0.999997		-0.0039413	0.0020474	0.0564977	0.452611		0.00429829	0.00240087	0.0788114	0.999997		0.0878917	0.00901894
cg09055659	-0.00612847	0.00653203	0.354949	0.999997		0.00559947	0.00380412	0.143548	0.648747		-0.00996459	0.00440774	0.0276831	0.999997		0.120778	0.00751384
cg09075215	-0.000924781	0.00447841	0.837671	0.999997		0.00255463	0.00272849	0.350936	0.843968		-0.00734073	0.00242776	0.00376394	0.647137		0.507019	0.00674034
cg09101826	-0.00800009	0.00533537	0.143266	0.999997		-0.00697551	0.00277388	0.013182	0.223526		0.00428479	0.00320063	0.186067	0.999997		0.864709	0.00784586
cg09152582	0.00860795	0.00398497	0.0381255	0.999997		0.00672461	0.00186765	0.000456332	0.0263315		-0.00206948	0.00262978	0.434636	0.999997		0.668693	0.0064025
cg09161455	0.00343563	0.00378101	0.370121	0.999997		0.0079398	0.00258662	0.00262983	0.0856796		-0.00774387	0.00421613	0.0715602	0.999997		0.325508	0.00152042
cg09188840	-0.00427686	0.00383742	0.27311	0.999997		-0.00525365	0.00230952	0.024623	0.30866		0.0044622	0.00253177	0.083445	0.999997		0.827358	0.00458031
cg09198694	-0.0008618	0.00355021	0.809705	0.999997		-0.00458918	0.00251235	0.0701385	0.495243		0.00581629	0.00193748	0.00400189	0.664477		0.391435	0.00103902
cg09214300	-0.00369268	0.00286961	0.20711	0.999997		0.00108058	0.00172512	0.532209	0.922166		-0.00566617	0.0018479	0.003334	0.616203		0.153983	0.00761205
cg09225442	0.00056236	0.00337703	0.86876	0.999997		-0.00722188	0.00222487	0.00150239	0.0593461		0.0040476	0.00260941	0.126498	0.999997		0.0542469	0.00101485
cg09256082	0.0121066	0.0053014	0.0289609	0.999997		0.00845061	0.0032116	0.00957718	0.187907		-0.00420169	0.00349834	0.234786	0.999997		0.555306	0.00771673
cg09295081	0.0212112	0.00459667	5.71816e-05	0.0387778		0.0146074	0.00284451	1.05033e-06	0.000311722		-0.00169282	0.00395829	0.670535	0.999997		0.221834	0.000825582
cg09307250	-0.00487374	0.00345305	0.167477	0.999997		0.00529792	0.00184334	0.00476354	0.124443		-0.00414989	0.00194024	0.0368225	0.999997		0.00936011	0.000415235
cg09307788	0.00304958	0.0068189	0.657634	0.999997		-0.00356546	0.00262718	0.177181	0.695712		0.00962862	0.0043069	0.0293806	0.999997		0.365338	0.00891476
cg09316544	-0.00556009	0.00611997	0.370194	0.999997		-0.00646393	0.00225299	0.00483523	0.125538		0.00592194	0.00349886	0.0961014	0.999997		0.889771	0.00291743
cg09316954	0.0139888	0.00487673	0.007138	0.647255		0.00898767	0.00355724	0.0127663	0.219741		-0.00424867	0.00353267	0.234161	0.999997		0.407376	0.00828538
cg09319815	-0.00234072	0.00452753	0.608607	0.999997		0.00589125	0.00219051	0.00813444	0.17184		-0.00502857	0.00262363	0.0603912	0.999997		0.101692	0.00139865
cg09401099	0.0183363	0.00453067	0.000294258	0.106201		0.0219091	0.00289072	6.8055e-12	3.89752e-08		0.00754121	0.00416436	0.0755225	0.999997		0.506179	0.00459297
cg09423413	-0.00668479	0.0057335	0.252005	0.999997		-0.00560929	0.00243289	0.0227801	0.297343		0.00615743	0.00344657	0.0794257	0.999997		0.862904	0.00528462
cg09426994	-0.00114412	0.00304376	0.709403	0.999997		-0.0041932	0.00176272	0.0188818	0.270946		0.00293021	0.00204879	0.158212	0.999997		0.386012	0.00839794
cg09434193	0.0100284	0.00558713	0.0818334	0.999997		0.0143172	0.00306788	7.75266e-06	0.00135716		6.04556e-05	0.00459781	0.989556	0.999997		0.501029	0.00989976
cg09450020	0.00662616	0.00539718	0.228242	0.999997		0.00303255	0.00289605	0.297058	0.809627		-0.0136399	0.00551857	0.0165162	0.999997		0.557402	0.00746941
cg09452751	0.00420394	0.00306771	0.179818	0.999997		-0.00249289	0.00162757	0.128131	0.623529		0.00546306	0.00181435	0.00390093	0.656222		0.0538045	0.00109796
cg09619786	-0.00209886	0.00529228	0.694224	0.999997		0.00480055	0.00283811	0.0932413	0.55533		-0.00593674	0.0028333	0.0406745	0.999997		0.2506	0.00741895
cg09677823	0.00643979	0.00360668	0.0833718	0.999997		0.00435204	0.00167875	0.0106653	0.199562		-0.00511112	0.00270163	0.0636836	0.999997		0.599727	0.00292834
cg09705457	0.00650618	0.0129328	0.618251	0.999997		0.0130036	0.00475964	0.00720572	0.160198		-0.0126649	0.00735724	0.0906959	0.999997		0.637296	0.00339704
cg09720573	0.0036672	0.00265372	0.176283	0.999997		0.00617173	0.00188286	0.00135469	0.0555818		-0.00118258	0.00182071	0.51866	0.999997		0.441469	0.00498729
cg09758204	0.00178678	0.00287785	0.538949	0.999997		0.00444522	0.0016442	0.00781486	0.16814		-0.00324938	0.00227412	0.158602	0.999997		0.422505	0.00610745
cg09813060	0.0124554	0.00367595	0.00183493	0.309689		0.00770729	0.00247613	0.00229864	0.0783867		-0.0047891	0.00285526	0.0990597	0.999997		0.284043	0.000944823
cg09927651	-0.00200912	0.00313113	0.525527	0.999997		0.00432043	0.00228749	0.061246	0.468391		-0.00592093	0.0025281	0.0227595	0.999997		0.102618	0.00266561
cg10001219	-0.00499492	0.0081434	0.543836	0.999997		0.00214291	0.00331272	0.5189	0.917662		-0.0115943	0.00391773	0.00451044	0.692705		0.416844	0.00741678
cg10021878	0.0200064	0.0151483	0.195686	0.999997		0.0243412	0.00721586	0.000989325	0.0447433		-0.00649646	0.00908857	0.477705	0.999997		0.796141	0.00787631
cg10068034	0.002987	0.0071464	0.678674	0.999997		0.0106297	0.00358336	0.00361088	0.104989		-0.00678339	0.00387679	0.0856406	0.999997		0.339076	0.000972292
cg10087754	0.00312128	0.00315776	0.330126	0.999997		0.00730342	0.00244927	0.00344479	0.101903		-0.00223496	0.00274149	0.418391	0.999997		0.295328	0.00946989
cg10144400	0.0131649	0.00577237	0.0291558	0.999997		0.010626	0.00419517	0.0125491	0.217521		-0.00516577	0.00416425	0.219961	0.999997		0.721991	0.00754963
cg10158997	0.00405361	0.00446037	0.370042	0.999997		0.00875842	0.00329405	0.00886651	0.179992		-0.00564574	0.0032738	0.0901305	0.999997		0.396161	0.00192518
cg10197057	0.00907994	0.00361551	0.0170999	0.976387		0.00925557	0.00266021	0.000692731	0.0351658		-0.000714273	0.00250338	0.776449	0.999997		0.968789	0.00634687
cg10243004	0.00263774	0.00692995	0.705917	0.999997		0.00884702	0.00359282	0.0151625	0.24081		-0.00639613	0.004039	0.118918	0.999997		0.426348	0.00480509
cg10273340	-0.00449254	0.005496	0.419551	0.999997		-0.00580546	0.00266962	0.0315404	0.348652		0.00697583	0.00404415	0.0900577	0.999997		0.829863	0.00834981
cg10280412	0.00508985	0.00305317	0.104965	0.999997		0.00502849	0.00232532	0.0324838	0.353767		-0.00328321	0.00213013	0.128872	0.999997		0.987244	0.00839618
cg10364115	0.0109877	0.00447718	0.0195664	0.999997		0.00608012	0.00243913	0.0139842	0.230913		-0.00424071	0.00284703	0.141961	0.999997		0.335767	0.00590586
cg10426502	-0.000422615	0.00318479	0.895238	0.999997		0.00230342	0.00208475	0.271329	0.790568		-0.00551652	0.00209558	0.0109346	0.941656		0.473892	0.00815723
cg10433463	-0.0022709	0.00473844	0.634921	0.999997		-0.00405481	0.0019517	0.0397949	0.389702		0.00602009	0.00312239	0.0589264	0.999997		0.727762	0.0062167
cg10437806	0.00756311	0.00500267	0.140099	0.999997		0.00255671	0.00226959	0.262109	0.782774		-0.0100344	0.00375516	0.0098523	0.913506		0.362114	0.0041098
cg10453420	0.011767	0.00624904	0.0685385	0.999997		0.0148043	0.00294541	1.68997e-06	0.000439372		-0.000995266	0.00437096	0.820709	0.999997		0.66019	0.00272114
cg10469152	0.000433697	0.00196444	0.826629	0.999997		0.00109946	0.00145109	0.450072	0.89292		-0.00444546	0.00147022	0.00376389	0.647137		0.785162	0.0072694
cg10630197	-0.0049316	0.00385623	0.209865	0.999997		-0.00351867	0.00259297	0.177225	0.695715		0.00704128	0.00237999	0.00452198	0.693342		0.761085	0.00269715
cg10662643	-0.000455761	0.0063221	0.942965	0.999997		-0.00357891	0.00363389	0.32659	0.830028		0.0121889	0.00436301	0.0071202	0.817791		0.668436	0.00548723
cg10683341	0.0145155	0.00481634	0.00492897	0.533565		0.0109356	0.00359601	0.00287294	0.0906488		-0.00348994	0.00385127	0.368724	0.999997		0.551455	0.0061859
cg10702041	0.011921	0.00329904	0.000992983	0.217433		0.00702977	0.00244007	0.00466699	0.12284		-0.00287199	0.00246304	0.248543	0.999997		0.233262	0.0042908
cg10789824	-0.0059168	0.00558538	0.297139	0.999997		-0.00621718	0.00234828	0.00915216	0.183349		0.00338054	0.00265543	0.208254	0.999997		0.96046	0.00677855
cg10806146	0.0115778	0.00297724	0.000460841	0.136419		0.00855295	0.00215954	0.000124809	0.0104084		-0.00170748	0.00304442	0.577132	0.999997		0.410832	0.00597969
cg10872641	-0.00203794	0.00627067	0.747236	0.999997		0.00475079	0.00263565	0.0738746	0.505599		-0.00543531	0.00290273	0.0663647	0.999997		0.31826	0.00937747
cg10925417	0.00669396	0.00438855	0.136706	0.999997		-0.00427849	0.00295708	0.150439	0.658808		0.00906288	0.00350243	0.0122869	0.977507		0.0381293	0.00360806
cg10984505	-0.00573205	0.00615988	0.358847	0.999997		-0.00657072	0.00336779	0.0532888	0.44207		0.00771474	0.00378317	0.0461574	0.999997		0.904909	0.00479615
cg11124350	0.00438149	0.00346767	0.215254	0.999997		0.00637644	0.00234442	0.00746152	0.163457		-0.00263281	0.00211168	0.217665	0.999997		0.633648	0.00429906
cg11182199	-0.003892	0.00413889	0.353872	0.999997		0.00482433	0.00232728	0.0402323	0.391522		-0.00426605	0.00228524	0.0671704	0.999997		0.0664078	0.00531953
cg11192541	0.00423557	0.00391678	0.287363	0.999997		0.00971104	0.00243493	0.000112573	0.0096726		-0.00453682	0.00425784	0.291213	0.999997		0.235134	0.00367467
cg11217193	0.00492671	0.00233277	0.0423445	0.999997		0.0064662	0.00212407	0.00284468	0.0900777		-0.00171522	0.00212537	0.423069	0.999997		0.625575	0.00647362
cg11221400	0.001702	0.00535788	0.752742	0.999997		-0.00838348	0.0035119	0.0184772	0.267764		0.00459822	0.00316333	0.151638	0.999997		0.115415	0.00602233
cg11231434	-0.00139708	0.00407478	0.733879	0.999997		0.00466139	0.00229773	0.0446138	0.409845		-0.00446176	0.00263699	0.0962057	0.999997		0.195283	0.00909676
cg11236515	-0.00291658	0.00498962	0.562839	0.999997		-0.00586388	0.00362975	0.108722	0.587972		0.0115032	0.00523808	0.0322449	0.999997		0.632887	0.00642646
cg11245205	0.00626422	0.00397443	0.124536	0.999997		0.0114959	0.00289604	0.000120712	0.01014		-0.000353576	0.00308475	0.909156	0.999997		0.287394	0.00510207
cg11275630	0.0130871	0.00506165	0.0143279	0.902014		0.0137544	0.00260409	5.49093e-07	0.00019633		0.00331668	0.003086	0.287095	0.999997		0.90668	0.0097398
cg11280390	0.00229787	0.0037876	0.548212	0.999997		-0.00575352	0.0025038	0.0232285	0.299552		0.00365618	0.00251504	0.151604	0.999997		0.0761804	0.00801434
cg11308747	-0.0118759	0.00641961	0.0732945	0.999997		-0.00505796	0.00293116	0.0868931	0.539658		0.00976766	0.00403873	0.0188609	0.999997		0.333992	0.00296935
cg11310341	0.0041655	0.00484575	0.396201	0.999997		0.00748422	0.00252776	0.00367248	0.106097		-0.00475551	0.00343976	0.172304	0.999997		0.543703	0.00413936
cg11314471	0.00799493	0.00487665	0.110624	0.999997		0.00528864	0.00245162	0.0329031	0.356044		-0.00597184	0.00345551	0.0894621	0.999997		0.620023	0.00786662
cg11324748	0.0201198	0.00987548	0.0497002	0.999997		0.0180269	0.00493612	0.000381111	0.0232072		-0.00642297	0.00701016	0.363472	0.999997		0.849652	0.00434801
cg11341027	0.00143539	0.00516938	0.782996	0.999997		-0.00456563	0.00251141	0.0714665	0.498884		0.00707876	0.00332225	0.0375181	0.999997		0.296405	0.00517416
cg11346248	0.00751912	0.0113577	0.512552	0.999997		0.00787265	0.0046763	0.0947701	0.558832		-0.010036	0.00485097	0.0431871	0.999997		0.977038	0.00786332
cg11377136	0.018737	0.00536828	0.00139169	0.266953		0.0150685	0.00338747	1.89025e-05	0.00262685		-0.00180649	0.0043053	0.676385	0.999997		0.563314	0.0020672
cg11401866	0.00218052	0.00639909	0.735448	0.999997		-0.00445239	0.00347181	0.202062	0.72556		0.0146186	0.00538438	0.00879525	0.877432		0.362251	0.0029132
cg11509491	0.00369605	0.00401281	0.363703	0.999997		0.00729053	0.00232531	0.00214033	0.0748333		-0.00534519	0.0032761	0.108381	0.999997		0.438321	0.00165968
cg11623036	-0.00581191	0.0053207	0.282603	0.999997		-0.0058183	0.00343666	0.0929446	0.554736		0.0074925	0.00374926	0.050538	0.999997		0.999196	0.00886713
cg11624233	0.006885	0.00304817	0.0306321	0.999997		0.0102867	0.00293662	0.000639139	0.0332464		-0.00202671	0.00311005	0.517283	0.999997		0.421581	0.00399306
cg11685316	0.00831449	0.00293832	0.00786928	0.678173		0.00681506	0.00227884	0.00335456	0.100177		-0.00423851	0.00239903	0.0827183	0.999997		0.686772	0.000835942
cg11709150	0.00299472	0.00402084	0.461664	0.999997		0.00528377	0.0026587	0.0490697	0.426796		-0.00647906	0.00353419	0.0720824	0.999997		0.634878	0.00782052
cg11802864	0.00025256	0.00561237	0.964378	0.999997		-0.00761175	0.00268837	0.00540361	0.13443		0.00849809	0.00292796	0.00528713	0.741412		0.206323	5.06012e-05
cg11849132	0.0134118	0.00548004	0.0198793	0.999997		0.00714944	0.00322186	0.0282885	0.331037		-0.00638057	0.00325369	0.0548566	0.999997		0.32457	0.00312855
cg11893951	0.00210695	0.00474585	0.659972	0.999997		0.0107713	0.00329421	0.00139075	0.0564516		-0.00218392	0.00329231	0.509833	0.999997		0.133672	0.00540808
cg11903133	0.00625718	0.00419678	0.145472	0.999997		0.00832309	0.00206253	9.43269e-05	0.00847081		-0.00204664	0.00269254	0.450374	0.999997		0.658641	0.00223296
cg11912754	0.0116635	0.00521412	0.0321661	0.999997		0.0108534	0.00331902	0.0013894	0.0564233		-0.00348765	0.0034985	0.323102	0.999997		0.895731	0.00294081
cg11993436	-0.00271852	0.00237859	0.261299	0.999997		0.00198339	0.00116236	0.0904285	0.54892		-0.00290018	0.00111978	0.0122126	0.976086		0.0757263	0.00248021
cg12079548	0.000455014	0.00566082	0.936421	0.999997		0.0105383	0.0030056	0.000631898	0.0330081		-0.00275258	0.00369538	0.459464	0.999997		0.115662	0.00526677
cg12083990	-0.0122703	0.010319	0.242891	0.999997		-0.00944719	0.00352298	0.00831702	0.173937		0.00772629	0.0048611	0.117598	0.999997		0.795708	0.00422855
cg12162996	-0.000842451	0.00422094	0.843027	0.999997		0.00435336	0.00250005	0.0840896	0.532808		-0.00501884	0.00215466	0.0234762	0.999997		0.289544	0.00451572
cg12216208	0.0225305	0.00663514	0.00179919	0.30629		0.0133351	0.00365423	0.00038489	0.0233462		-0.00649311	0.00483067	0.184323	0.999997		0.224776	0.00106208
cg12262378	0.0233324	0.00624649	0.000708477	0.176235		0.0157384	0.00381056	6.58145e-05	0.00653708		-0.00315227	0.00605511	0.6047	0.999997		0.299334	0.00827988
cg12298955	0.00814678	0.00556999	0.153031	0.999997		0.00515681	0.00296905	0.0848768	0.534875		-0.0074728	0.00373415	0.0502256	0.999997		0.635711	0.00811251
cg12301087	0.00026725	0.00511981	0.958685	0.999997		0.00328139	0.00226312	0.149579	0.657615		-0.00543247	0.00236736	0.0255185	0.999997		0.590258	0.00779872
cg12377026	0.0014759	0.00535439	0.784541	0.999997		0.00637638	0.00285569	0.0273371	0.325341		-0.0062336	0.00291548	0.0368861	0.999997		0.419349	0.00200234
cg12443462	0.000817593	0.00479227	0.865575	0.999997		-0.00640018	0.00222866	0.00479634	0.124885		0.00240328	0.00242819	0.326557	0.999997		0.172042	0.00756196
cg12449931	-0.00354734	0.00329852	0.28998	0.999997		-0.00484281	0.00239062	0.0449192	0.411013		0.00660666	0.00306339	0.0353412	0.999997		0.750482	0.00321402
cg12536891	-0.000865617	0.0021135	0.684771	0.999997		-0.00328342	0.0017552	0.0637269	0.475994		0.0025915	0.00127894	0.047508	0.999997		0.378821	0.00682662
cg12556960	-0.00652624	0.0042192	0.13145	0.999997		-0.00482816	0.00237196	0.0439128	0.407149		0.00665308	0.002959	0.0285034	0.999997		0.725718	0.00246604
cg12643226	-0.00228511	0.00292938	0.440912	0.999997		-0.00231452	0.00125988	0.0685698	0.490518		0.00273802	0.00142198	0.0592507	0.999997		0.992639	0.007826
cg12650252	0.00633992	0.00458124	0.175682	0.999997		0.00407943	0.0025419	0.111045	0.592475		-0.00685018	0.00315307	0.0340631	0.999997		0.666135	0.00696281
cg12666921	-0.00118165	0.00334117	0.72584	0.999997		0.00178814	0.00212489	0.401663	0.871702		-0.00751968	0.00228037	0.00169776	0.448927		0.453242	0.00282457
cg12683200	0.0024506	0.00414353	0.558264	0.999997		0.00383482	0.00227143	0.0938498	0.556709		-0.00640678	0.00255139	0.0149485	0.999997		0.769569	0.00271638
cg12703710	0.000649532	0.00472282	0.891447	0.999997		0.00186449	0.00215713	0.389057	0.865374		-0.00697991	0.00266144	0.0112192	0.949372		0.814985	0.00983253
cg12762547	-0.0027717	0.00612161	0.653675	0.999997		-0.010199	0.00318882	0.00175134	0.0657829		0.00254503	0.00365675	0.489319	0.999997		0.281905	0.00862343
cg12869820	0.00201928	0.00589143	0.733961	0.999997		-0.00442466	0.00237068	0.0643276	0.477531		0.00753011	0.00258559	0.00514342	0.731938		0.310243	0.000654528
cg12953257	0.00207582	0.00486628	0.672461	0.999997		-0.00498113	0.00249963	0.0484672	0.424598		0.00600428	0.0027561	0.0335912	0.999997		0.197068	0.00315269
cg13005591	0.00886427	0.00528791	0.103124	0.999997		0.00892618	0.00284709	0.00214094	0.0748396		-0.0033846	0.00328253	0.306929	0.999997		0.991775	0.00460874
cg13011003	-0.00547776	0.0117857	0.645141	0.999997		-0.0140351	0.00596894	0.0202695	0.280761		0.00957845	0.00604864	0.118923	0.999997		0.517153	0.00545692
cg13023646	0.0201621	0.00772595	0.0135196	0.878286		0.0156411	0.00322146	3.51817e-06	0.000751339		0.00115022	0.00405322	0.777625	0.999997		0.589121	0.00512904
cg13033972	-0.00424997	0.00582339	0.470655	0.999997		-0.00628431	0.00233745	0.0081555	0.172103		0.00486791	0.00343042	0.161429	0.999997		0.745788	0.0072187
cg13042543	0.00877765	0.00411694	0.0405336	0.999997		-0.00499921	0.00250379	0.0480348	0.422948		0.00574498	0.00326423	0.0838723	0.999997		0.00424786	0.00900981
cg13060157	0.0160302	0.00375911	0.000157942	0.0756355		0.00694217	0.00237262	0.00407996	0.113216		-0.00190584	0.00235057	0.420913	0.999997		0.0409101	0.00806738
cg13060851	0.00123939	0.00450147	0.784779	0.999997		-0.00697686	0.00257111	0.00759622	0.165329		0.00491134	0.0035271	0.169289	0.999997		0.112983	0.00645584
cg13067553	0.0191241	0.00714915	0.0115367	0.81739		0.0188828	0.00450344	5.17024e-05	0.00549308		-0.000245512	0.00530184	0.96323	0.999997		0.97722	0.00596367
cg13093111	-0.00774737	0.00678664	0.261853	0.999997		-0.00736256	0.00269044	0.00711333	0.159118		0.00469587	0.00367299	0.206351	0.999997		0.957963	0.00808527
cg13188382	0.00641261	0.00248796	0.0146087	0.908779		0.00458627	0.00169517	0.00777252	0.167618		-0.0021622	0.00177819	0.229103	0.999997		0.544087	0.00601571
cg13206363	0.00840623	0.00534657	0.125429	0.999997		0.00577195	0.0028275	0.0433192	0.404519		-0.00701435	0.00324105	0.034727	0.999997		0.663164	0.00295071
cg13266496	0.0125839	0.00422745	0.00542153	0.563488		0.0107084	0.00245199	2.61282e-05	0.00331276		-0.00211251	0.00355995	0.555297	0.999997		0.70115	0.00301731
cg13361779	0.00975414	0.00314582	0.00393569	0.473973		0.00798932	0.00212396	0.000258287	0.0175311		-0.00121172	0.00218518	0.581432	0.999997		0.641967	0.0025329
cg13414629	0.00318716	0.00432247	0.466121	0.999997		0.0109787	0.0029023	0.000239311	0.0166316		-0.00100419	0.00342992	0.770776	0.999997		0.134521	0.00765402
cg13418804	0.00822293	0.00530107	0.130396	0.999997		0.00392978	0.00239246	0.102986	0.57641		-0.00581918	0.0028648	0.0469841	0.999997		0.460411	0.00900227
cg13432205	0.00428768	0.00246674	0.0915011	0.999997		0.00486815	0.00148809	0.00138337	0.0562379		-0.00188291	0.00169106	0.270272	0.999997		0.840314	0.00272615
cg13433694	0.00534749	0.00323704	0.108026	0.999997		0.00530327	0.0020595	0.0111881	0.204781		-0.00286459	0.00165138	0.088302	0.999997		0.990804	0.00197406
cg13459498	0.00848585	0.00828267	0.313036	0.999997		0.0129046	0.00383176	0.00100751	0.0453109		-0.00671399	0.00505059	0.189124	0.999997		0.628248	0.00197074
cg13461447	0.00497571	0.00411231	0.234892	0.999997		0.00926398	0.00361982	0.0116821	0.209292		-0.00386013	0.00355713	0.282491	0.999997		0.433779	0.00970971
cg13467672	5.80618e-05	0.00493841	0.99069	0.999997		-0.00267442	0.00230659	0.248476	0.770374		0.00636389	0.0025539	0.0156961	0.999997		0.616144	0.00862945
cg13471374	0.000407927	0.00432469	0.925421	0.999997		0.00538697	0.0020395	0.00931281	0.185032		-0.00482286	0.0030835	0.123432	0.999997		0.297727	0.00575053
cg13519953	0.000557213	0.00457372	0.903773	0.999997		0.00379677	0.00306638	0.217966	0.742666		-0.00967256	0.0030839	0.00272444	0.561013		0.556322	0.00195384
cg13529619	-0.00282207	0.00437303	0.523172	0.999997		-0.00415003	0.002532	0.103721	0.577937		0.00807526	0.0030909	0.0115157	0.956227		0.792706	0.00221559
cg13548601	-0.00175279	0.00419343	0.678666	0.999997		-0.00358164	0.00215428	0.098905	0.567542		0.00734843	0.00292171	0.0147965	0.999997		0.698071	0.00260397
cg13563132	-0.00111722	0.0044279	0.802363	0.999997		-0.00547969	0.00212168	0.0109545	0.202434		0.00319773	0.00217167	0.146491	0.999997		0.374276	0.00426166
cg13576552	0.0128417	0.00511096	0.0170513	0.975961		0.0131949	0.00296337	1.85759e-05	0.00259293		-0.00158534	0.00413897	0.703149	0.999997		0.952333	0.00368987
cg13598480	0.0166014	0.00901845	0.0746536	0.999997		0.012411	0.00469752	0.00929424	0.184817		-0.00548104	0.00492278	0.270291	0.999997		0.68027	0.00855198
cg13604246	0.0147838	0.00621971	0.0234106	0.999997		0.0214639	0.00384479	1.40488e-07	7.05913e-05		0.00554037	0.00408091	0.180026	0.999997		0.36095	0.00451086
cg13606691	-0.00263512	0.00546964	0.633147	0.999997		0.00676302	0.00220259	0.00262231	0.085547		-0.00434677	0.00256166	0.0952768	0.999997		0.110968	0.00100728
cg13637654	0.00681659	0.0025516	0.011636	0.820019		0.00660956	0.00175044	0.000245239	0.0169009		-0.00109333	0.00238614	0.648581	0.999997		0.946656	0.00924365
cg13692456	0.00311634	0.00419733	0.463062	0.999997		0.00316656	0.00228617	0.168491	0.684683		-0.00604097	0.00257004	0.0222943	0.999997		0.991617	0.00743245
cg13700589	0.00181584	0.00441997	0.683855	0.999997		-0.00385698	0.00202511	0.0591333	0.461684		0.00343731	0.00191998	0.078814	0.999997		0.243286	0.00895185
cg13734953	0.0114384	0.010189	0.269702	0.999997		0.0081437	0.00461218	0.0798886	0.522		-0.0100234	0.00513143	0.0557819	0.999997		0.768315	0.00846113
cg13743500	0.00751394	0.0044192	0.0984833	0.999997		0.00414054	0.00297611	0.166618	0.681901		-0.009154	0.00348819	0.0111704	0.94819		0.52663	0.00373877
cg13846563	-0.00707974	0.00527855	0.189005	0.999997		-0.00823348	0.00338063	0.0162822	0.249817		0.0081355	0.00482852	0.097577	0.999997		0.853966	0.00548519
cg13851334	-0.00442991	0.00511746	0.392935	0.999997		0.0044816	0.00227117	0.0506726	0.432597		-0.00669727	0.00203808	0.00175683	0.456714		0.111456	0.000248953
cg13874425	0.0577132	0.0191263	0.00488241	0.530852		0.0424445	0.010414	8.09911e-05	0.00759093		-0.0141994	0.0148803	0.34406	0.999997		0.483229	0.00181624
cg13877502	0.0148687	0.00587502	0.0163289	0.956259		0.0134266	0.00383616	0.000645469	0.0334743		-0.0054213	0.00382003	0.161389	0.999997		0.837156	0.000498648
cg13887068	-0.000123862	0.00470123	0.979139	0.999997		0.0025321	0.00217952	0.247543	0.769662		-0.00744457	0.00298397	0.0155767	0.999997		0.608267	0.00693588
cg13900817	-0.00220277	0.00561331	0.697272	0.999997		-0.0056865	0.00236967	0.0178841	0.263452		0.00605219	0.00304907	0.0520589	0.999997		0.567484	0.00236711
cg13967414	-0.00248683	0.00306951	0.423646	0.999997		-0.00539677	0.00164197	0.00131579	0.0544663		0.00174217	0.00199385	0.385975	0.999997		0.403194	0.00571154
cg13967888	0.00852377	0.00440205	0.0614321	0.999997		0.00818527	0.00238471	0.000811779	0.0392498		-0.00244109	0.00296211	0.413375	0.999997		0.946094	0.0051998
cg14023159	0.000376703	0.00448526	0.933574	0.999997		-0.00309887	0.00236995	0.19342	0.715942		0.00583397	0.00237141	0.0170006	0.999997		0.493263	0.00771235
cg14035202	-0.00332219	0.0015997	0.0456861	0.999997		0.000417787	0.00124915	0.738594	0.969165		-0.00530696	0.00142211	0.000446153	0.254133		0.0653751	0.00249082
cg14041603	0.00914641	0.00657841	0.173724	0.999997		0.0134013	0.00359106	0.000287229	0.0189271		-0.00260738	0.00436438	0.552634	0.999997		0.570227	0.00461909
cg14070039	-0.000859162	0.00334992	0.799178	0.999997		0.00266165	0.0025271	0.294262	0.807776		-0.00631179	0.00221418	0.00609763	0.778917		0.401444	0.00756811
cg14163083	0.0113097	0.00662114	0.0970052	0.999997		0.0107573	0.00321104	0.00106843	0.0471793		-0.00596954	0.00509669	0.246455	0.999997		0.94016	0.00549033
cg14187712	-0.00341037	0.00526489	0.521623	0.999997		-0.011361	0.00326441	0.000690391	0.0350727		0.00950013	0.00460024	0.0435512	0.999997		0.199339	0.000217086
cg14193339	0.000941695	0.00472318	0.843191	0.999997		-0.00308312	0.00270203	0.256035	0.777434		0.00856291	0.00353378	0.018644	0.999997		0.459507	0.00884452
cg14223646	-0.0137865	0.00469616	0.00602052	0.597821		0.000698937	0.00203648	0.732019	0.967957		-0.0075563	0.00199644	0.000376669	0.235506		0.00465638	0.00379523
cg14250054	0.00163557	0.00407243	0.690553	0.999997		-0.00423464	0.00209123	0.0450022	0.411364		0.00531793	0.00230745	0.0249157	0.999997		0.199748	0.00215838
cg14263391	0.00800881	0.00323892	0.0187349	0.999997		0.00903514	0.00206584	2.54762e-05	0.00325276		-0.000609173	0.00299369	0.839493	0.999997		0.789347	0.00801319
cg14267095	0.00725403	0.00319312	0.0297474	0.999997		0.00876381	0.00238013	0.000342818	0.0215001		-0.00268221	0.00247058	0.282282	0.999997		0.704617	0.000848476
cg14269021	0.00459351	0.00594919	0.445536	0.999997		0.00104325	0.00290486	0.720096	0.966066		-0.0106666	0.00321327	0.00158998	0.43608		0.591785	0.00686494
cg14279898	0.00424352	0.00314051	0.185816	0.999997		0.00596755	0.00191155	0.00223299	0.07706		-0.00310734	0.00202027	0.12966	0.999997		0.63912	0.00110296
cg14289429	-0.00808102	0.00597569	0.185469	0.999997		-0.0100175	0.00280745	0.000510621	0.0284481		0.00386218	0.00306119	0.212301	0.999997		0.769288	0.000833028
cg14310831	-0.0023373	0.00708203	0.743462	0.999997		0.0133959	0.00446758	0.0032747	0.0985754		-0.0131583	0.00607028	0.0344507	0.999997		0.0602525	0.000426453
cg14316660	0.0540742	0.0175322	0.00410715	0.483982		0.037498	0.00934406	0.000102591	0.00902576		-0.0122886	0.0139284	0.381402	0.999997		0.404072	0.0029938
cg14339778	0.00575028	0.00594836	0.340726	0.999997		0.00253786	0.00247793	0.307727	0.817232		-0.00876129	0.00351825	0.0157592	0.999997		0.618113	0.00864697
cg14431547	-0.00180515	0.00367301	0.626352	0.999997		0.00432746	0.00206389	0.0380313	0.381384		-0.00533455	0.00276556	0.0588139	0.999997		0.145507	0.00511113
cg14437002	0.0204758	0.0094619	0.0377986	0.999997		0.0151448	0.00394926	0.000198169	0.0145844		-0.00521506	0.00628421	0.410138	0.999997		0.6031	0.00608567
cg14523734	0.00408345	0.00660758	0.54082	0.999997		-0.00192845	0.00263346	0.465363	0.899025		0.01081	0.00375128	0.00559869	0.759142		0.398001	0.00544806
cg14528339	2.95167e-05	0.00143326	0.983694	0.999997		0.00263704	0.000930683	0.00537061	0.133922		-0.00205058	0.00133364	0.129783	0.999997		0.127053	0.00394624
cg14563129	0.0033952	0.0032043	0.297031	0.999997		0.00398817	0.0022614	0.0802452	0.523018		-0.0065362	0.00272741	0.0199169	0.999997		0.879824	0.00297326
cg14578525	-0.00045815	0.00355569	0.898259	0.999997		-0.00249683	0.00262589	0.343515	0.839814		0.0103026	0.00324691	0.00244995	0.532189		0.644642	0.00217601
cg14615266	0.0233995	0.00859255	0.0102506	0.771646		0.0148756	0.00524556	0.00533272	0.1333		-0.00831842	0.00635827	0.196122	0.999997		0.397162	0.00489502
cg14647620	-0.00135047	0.00440536	0.76111	0.999997		0.00376542	0.00233708	0.109666	0.589912		-0.0066628	0.00270673	0.016939	0.999997		0.304954	0.00354428
cg14652587	-0.00525682	0.00362575	0.156537	0.999997		0.00259785	0.00230355	0.261581	0.782253		-0.00795608	0.00252372	0.00260059	0.547603		0.0674706	0.00201031
cg14692377	0.0262261	0.00509113	1.18069e-05	0.0141745		0.0229526	0.00348569	1.13446e-09	1.65503e-06		0.00767701	0.00417666	0.0713578	0.999997		0.595736	0.00498536
cg14724749	0.0223083	0.00497614	8.38619e-05	0.0493961		0.0114664	0.00287698	0.000113698	0.00973774		-0.00704102	0.00327247	0.035757	0.999997		0.0592646	2.16219e-05
cg14772925	0.00217673	0.00193447	0.268609	0.999997		0.00661881	0.00174278	0.000226622	0.0160007		-0.00174671	0.00179921	0.335813	0.999997		0.0880009	0.000838743
cg14789818	0.0255342	0.00794544	0.00292534	0.405389		0.020211	0.00399116	1.43466e-06	0.000392435		0.00233632	0.00501027	0.642806	0.999997		0.549385	0.00526333
cg14832490	-0.00353919	0.00369045	0.344527	0.999997		0.00440219	0.00196586	0.0269026	0.322873		-0.00800406	0.0026708	0.00406008	0.668788		0.0575355	0.000183283
cg14893128	-0.00874772	0.00599874	0.154221	0.999997		-0.00915392	0.00300912	0.00286399	0.0904534		0.00551362	0.00447486	0.223049	0.999997		0.951737	0.00652857
cg14909603	-0.00435318	0.00376577	0.255987	0.999997		-0.00469381	0.00243202	0.055872	0.450627		0.00409215	0.00223513	0.0724478	0.999997		0.939432	0.00781627
cg14944944	0.0282651	0.0057684	2.4761e-05	0.0236497		0.0302596	0.00370901	3.08241e-13	4.09905e-09		0.0132203	0.00494982	0.00988608	0.914515		0.771186	0.00587252
cg14951598	0.00573023	0.0038573	0.146888	0.999997		0.0110618	0.00189042	4.01102e-08	2.74076e-05		0.000771677	0.00227404	0.735621	0.999997		0.214544	0.000501963
cg14976971	-0.00705457	0.0041512	0.0986523	0.999997		-0.00506045	0.0025553	0.0498573	0.429794		0.00439594	0.00259236	0.0954908	0.999997		0.682479	0.00938004
cg15003615	-0.0100122	0.00621589	0.116761	0.999997		-0.00596226	0.00315865	0.0613984	0.469038		0.00807989	0.00390604	0.0432162	0.999997		0.561338	0.00518409
cg15017067	0.00821826	0.00424739	0.0616129	0.999997		0.00936825	0.00219883	3.97659e-05	0.0045317		-0.000894835	0.00239299	0.709861	0.999997		0.809988	0.00158825
cg15168727	0.0115863	0.00469944	0.0190555	0.999997		0.0102068	0.00224506	1.27157e-05	0.00197006		-0.00035838	0.00299775	0.905268	0.999997		0.791117	0.00478787
cg15176678	-0.00584387	0.00615056	0.34895	0.999997		-0.00772243	0.00291015	0.00899768	0.181567		0.00752551	0.00419591	0.0782873	0.999997		0.782483	0.00282573
cg15200711	-0.00572777	0.00500325	0.260523	0.999997		0.00713567	0.0035705	0.0478314	0.422294		-0.00652182	0.00323936	0.0488989	0.999997		0.0363701	0.00461247
cg15212418	0.0127053	0.00946213	0.188516	0.999997		0.0064252	0.00422739	0.131062	0.628505		-0.0131684	0.00542245	0.0183983	0.999997		0.544529	0.00437564
cg15229052	0.00314736	0.00396164	0.432605	0.999997		0.00539032	0.00219752	0.0155496	0.244101		-0.00573504	0.00261103	0.032215	0.999997		0.620528	0.00111419
cg15412313	-0.00103625	0.0041629	0.804962	0.999997		-0.005906	0.0022159	0.00870789	0.178343		0.00468179	0.00233767	0.0500529	0.999997		0.301782	0.00101223
cg15442268	0.000399862	0.00200688	0.843293	0.999997		0.00208707	0.00109975	0.060034	0.464569		-0.00288707	0.00127142	0.0270278	0.999997		0.460958	0.00308708
cg15472403	-0.00499201	0.00637609	0.439253	0.999997		-0.00486123	0.00282443	0.0877004	0.541673		0.00946918	0.00294221	0.00214556	0.501917		0.985038	0.000441977
cg15476528	0.00590433	0.00358866	0.109407	0.999997		0.00233691	0.00244362	0.34075	0.83828		-0.00663665	0.00222271	0.0041884	0.676706		0.411262	0.00659656
cg15488822	-0.0059062	0.00564474	0.303018	0.999997		-0.00737163	0.00290596	0.01242	0.216487		0.00374115	0.00275011	0.179165	0.999997		0.817454	0.00547736
cg15558717	0.000997181	0.00553415	0.858108	0.999997		-0.0031209	0.00215135	0.149377	0.657269		0.00744164	0.00295095	0.0145477	0.999997		0.487958	0.00382387
cg15561583	0.000762853	0.00548976	0.890327	0.999997		-0.0102196	0.00406126	0.0131236	0.223127		0.00402409	0.003234	0.218569	0.999997		0.107774	0.00607672
cg15620114	-0.0109011	0.00889587	0.229093	0.999997		-0.00834735	0.00329238	0.0124665	0.21677		0.00313607	0.00299922	0.300226	0.999997		0.787753	0.0099253
cg15658344	0.00019932	0.00401118	0.960668	0.999997		0.00863704	0.00240943	0.000482244	0.0274014		-0.00173325	0.00289744	0.552117	0.999997		0.0713505	0.00592428
cg15683497	0.00242673	0.00216261	0.269905	0.999997		0.00374314	0.00163376	0.0236303	0.302123		-0.00313258	0.00196101	0.115798	0.999997		0.627185	0.0070637
cg15766075	0.00226885	0.00603346	0.70929	0.999997		0.0153732	0.00331565	8.78503e-06	0.00150077		0.00202156	0.00339218	0.553613	0.999997		0.0569796	0.00488143
cg15778335	-0.00128409	0.00296927	0.668221	0.999997		-0.00150222	0.00163335	0.35949	0.848849		0.00511486	0.00174152	0.00480245	0.713257		0.948676	0.00558137
cg15841378	-0.00450833	0.00440518	0.313556	0.999997		0.00519099	0.00253077	0.0423413	0.400438		-0.00518498	0.00253443	0.0454818	0.999997		0.0562407	0.00376758
cg15847527	0.00822833	0.0025229	0.00257736	0.377118		0.00670126	0.00215146	0.00228341	0.0781414		-0.00232432	0.00208531	0.269777	0.999997		0.645115	0.00259255
cg15894619	0.00723329	0.00369504	0.0587823	0.999997		0.0023535	0.00222597	0.292417	0.806745		-0.00719231	0.00251466	0.00594027	0.772758		0.257962	0.00447729
cg15929276	-0.00573591	0.00365014	0.125625	0.999997		-0.00414956	0.00263068	0.117237	0.604171		0.00605485	0.0027589	0.0323518	0.999997		0.724408	0.00743168
cg15952235	-0.005368	0.00470188	0.261807	0.999997		0.00597998	0.00267013	0.0268854	0.322711		-0.00368853	0.00259612	0.160923	0.999997		0.0358433	0.00942737
cg15963344	-0.00258176	0.00419608	0.54259	0.999997		0.00216321	0.00228455	0.345524	0.84086		-0.00753424	0.0027868	0.0090672	0.884187		0.320635	0.00712178
cg15986030	0.00688816	0.00234238	0.00594465	0.593014		0.00640669	0.00160978	0.000116147	0.00986203		-0.0017106	0.00157751	0.282849	0.999997		0.865481	0.000316399
cg16023943	0.015455	0.00414614	0.00072386	0.178387		0.00948219	0.00265725	0.000510219	0.0284465		-0.00431711	0.00334656	0.202347	0.999997		0.225182	0.00124117
cg16174680	0.00611356	0.00692128	0.383465	0.999997		0.0109054	0.00319512	0.000866024	0.0409394		-0.0028324	0.00380559	0.459823	0.999997		0.529619	0.00569787
cg16176247	-0.00148822	0.00498201	0.767027	0.999997		-0.00714525	0.00256657	0.0062049	0.146321		0.00590175	0.00344156	0.0919024	0.999997		0.312775	0.00237373
cg16187069	0.00191785	0.0072162	0.79207	0.999997		0.00793054	0.00338429	0.0206907	0.283489		-0.00946281	0.00414906	0.0263917	0.999997		0.450622	0.00116013
cg16194588	0.0105549	0.00531769	0.0555227	0.999997		0.0125265	0.00357157	0.000629647	0.0329154		-0.00715136	0.00342065	0.0411109	0.999997		0.758255	6.92004e-05
cg16266893	0.00253325	0.00507212	0.620779	0.999997		0.00473228	0.00282644	0.0965736	0.562719		-0.00698343	0.00273456	0.0134057	0.999997		0.704896	0.00289183
cg16315106	-0.00173901	0.0056998	0.762206	0.999997		0.000935475	0.0035089	0.790216	0.977396		-0.0143403	0.00429645	0.00150592	0.42444		0.689468	0.00589134
cg16334849	-0.00262818	0.00412614	0.528546	0.999997		0.000313211	0.00210539	0.881978	0.98835		-0.00806168	0.00241014	0.00147385	0.423245		0.52544	0.00887141
cg16405908	0.00438278	0.00388432	0.267319	0.999997		0.00486018	0.00214858	0.0254217	0.313915		-0.00350476	0.00227513	0.129078	0.999997		0.914354	0.00751557
cg16406345	-0.00321437	0.00388469	0.413929	0.999997		-0.00134766	0.00226594	0.553087	0.92759		0.00788018	0.00229212	0.00111263	0.37367		0.678086	0.00419591
cg16412370	0.00271162	0.00487028	0.581443	0.999997		0.00876435	0.0026366	0.00116419	0.0500897		-0.00201968	0.00317803	0.527683	0.999997		0.274432	0.00901318
cg16426148	0.00175974	0.00546897	0.749657	0.999997		-0.00556877	0.0029566	0.0619559	0.470614		0.00689708	0.00350763	0.0542274	0.999997		0.238483	0.00658047
cg16498533	-0.00202062	0.00539437	0.71037	0.999997		-0.00576622	0.0036094	0.112667	0.595813		0.00885972	0.00356834	0.0160551	0.999997		0.563881	0.00395573
cg16568641	0.00794481	0.00374354	0.0414076	0.999997		0.00734368	0.00350797	0.0383324	0.382511		-0.00521845	0.00337799	0.128018	0.999997		0.906723	0.0098942
cg16590237	0.0251585	0.0105218	0.0226581	0.999997		0.0175008	0.00480598	0.000395537	0.0238379		-0.00395938	0.00582476	0.499464	0.999997		0.507967	0.00448535
cg16595957	0.000573562	0.00699668	0.935161	0.999997		-0.00526402	0.00363952	0.150582	0.659029		0.0102771	0.00439114	0.0228505	0.999997		0.459189	0.006432
cg16617795	0.00174494	0.00584586	0.767199	0.999997		0.00513681	0.00309487	0.0994646	0.568612		-0.00789176	0.00382745	0.0438712	0.999997		0.608099	0.00812275
cg16626580	0.00705093	0.00433934	0.113701	0.999997		0.00508773	0.00185772	0.00706998	0.158526		-0.00291517	0.00213683	0.177947	0.999997		0.677477	0.00470715
cg16637776	0.00227637	0.00369814	0.542417	0.999997		-0.00195307	0.00210378	0.355008	0.846261		0.00609869	0.00214148	0.0061435	0.78068		0.320187	0.00731492
cg16642717	0.00570273	0.00469886	0.2335	0.999997		0.00210585	0.00235751	0.37344	0.85683		-0.00818789	0.00276464	0.00448284	0.690403		0.493852	0.00460936
cg16662041	0.000348402	0.00542365	0.949169	0.999997		0.00247411	0.00225466	0.274606	0.792969		-0.00686019	0.00265309	0.0123462	0.97948		0.717421	0.00734148
cg16673806	0.0029927	0.00295967	0.319297	0.999997		0.00432551	0.00152658	0.0053703	0.133922		-0.0041851	0.00195183	0.0363728	0.999997		0.688992	0.000593484
cg16705383	-0.00125345	0.00447448	0.781123	0.999997		-0.003705	0.0025661	0.15129	0.660227		0.00644679	0.00270049	0.0203748	0.999997		0.634585	0.00642768
cg16711011	0.00309112	0.00297843	0.306892	0.999997		0.00656657	0.00241071	0.0073753	0.162398		-0.00167339	0.00183913	0.366785	0.999997		0.364403	0.00657708
cg16722118	-0.00305162	0.00519293	0.560768	0.999997		-0.00420967	0.00191429	0.0297123	0.339002		0.00630622	0.00255784	0.0167751	0.999997		0.83426	0.000996506
cg16765600	0.00915649	0.00569374	0.117325	0.999997		0.00380467	0.00302424	0.210716	0.734956		-0.0103588	0.00406972	0.0136985	0.999997		0.406473	0.00521603
cg16773563	0.00518105	0.00467633	0.275902	0.999997		0.00442932	0.00247618	0.0760732	0.512		-0.00590016	0.00294555	0.0500184	0.999997		0.887029	0.00726776
cg16817668	-0.000361403	0.00290389	0.90171	0.999997		0.00187871	0.00239729	0.434711	0.886837		-0.00929686	0.0024761	0.000414826	0.246439		0.551916	0.00118434
cg16847315	0.00540583	0.00356634	0.139093	0.999997		0.00637428	0.00233739	0.00730862	0.161551		-0.00329446	0.00278184	0.241307	0.999997		0.820331	0.00779023
cg16877339	-0.00309206	0.00508967	0.547665	0.999997		-0.000496053	0.00231765	0.83087	0.982734		-0.0100773	0.00284805	0.000817827	0.330334		0.642509	0.00907174
cg16896868	0.00897437	0.00631868	0.164902	0.999997		0.00444908	0.00313665	0.158557	0.670591		-0.00976664	0.00442719	0.0314994	0.999997		0.521206	0.00879155
cg16933922	0.00968253	0.0064521	0.142947	0.999997		0.0103236	0.0029128	0.000554654	0.0301151		-0.00222911	0.00333722	0.506906	0.999997		0.927841	0.00459945
cg17006136	-0.00473629	0.00359511	0.19677	0.999997		-0.00435745	0.00182863	0.0186828	0.269388		0.00295845	0.00189699	0.1245	0.999997		0.925169	0.00549329
cg17015511	-0.0044004	0.00501044	0.386159	0.999997		-0.00805206	0.00307027	0.00981137	0.190355		0.00552686	0.00368277	0.139042	0.999997		0.534323	0.00462498
cg17055721	0.00390926	0.00560366	0.490297	0.999997		0.00722347	0.00311419	0.0219883	0.291844		-0.00550541	0.00320467	0.0913341	0.999997		0.605179	0.00439207
cg17087479	0.0062228	0.00310792	0.0535334	0.999997		0.00852936	0.00206752	6.70292e-05	0.00662726		0.000104438	0.00198078	0.958138	0.999997		0.53663	0.00325624
cg17128415	-0.00416594	0.00381261	0.282451	0.999997		-0.00249156	0.00205945	0.22863	0.753226		0.00587563	0.00224215	0.0112799	0.950214		0.699202	0.00598934
cg17176209	4.80777e-05	0.00432237	0.991192	0.999997		0.00317673	0.00248702	0.203856	0.727767		-0.00713963	0.00270776	0.010813	0.938665		0.530406	0.00501657
cg17187183	0.00473898	0.0057332	0.414409	0.999997		0.0101251	0.00301615	0.0010445	0.0464562		-0.00365444	0.00364585	0.320484	0.999997		0.405736	0.00358962
cg17216759	0.0183538	0.00445522	0.00023928	0.0948758		0.0186685	0.00311897	2.12372e-08	1.64391e-05		0.0036803	0.00389817	0.34917	0.999997		0.953858	0.00268012
cg17218154	-0.00217122	0.00532766	0.686245	0.999997		0.0042772	0.0030498	0.163258	0.677287		-0.00782382	0.00311051	0.01479	0.999997		0.29352	0.00547146
cg17251196	-0.000124277	0.00581004	0.983063	0.999997		0.00319734	0.00281087	0.257509	0.778779		-0.00856494	0.0033833	0.0141905	0.999997		0.606806	0.00749315
cg17278472	-0.000461651	0.00344807	0.894305	0.999997		0.00319349	0.00221145	0.151222	0.660073		-0.00468721	0.00207497	0.0278004	0.999997		0.372232	0.00935639
cg17348479	0.00624488	0.00407364	0.134809	0.999997		0.00459906	0.00290959	0.116484	0.602722		-0.00648587	0.0031447	0.0438123	0.999997		0.742331	0.00967129
cg17425069	-0.00486685	0.00909206	0.596041	0.999997		0.00801827	0.00466377	0.0880409	0.542474		-0.0131101	0.00554604	0.0215795	0.999997		0.20732	0.00354852
cg17451771	0.00330724	0.00313007	0.298367	0.999997		0.00478731	0.00188006	0.0120993	0.213219		-0.00405977	0.00215358	0.0646052	0.999997		0.685217	0.00196997
cg17465752	0.00259598	0.00432315	0.552286	0.999997		0.00876658	0.00263099	0.00113414	0.0490842		-0.00221259	0.00302885	0.468127	0.999997		0.222733	0.00620795
cg17478228	0.0170014	0.00406248	0.000198433	0.0855472		0.0155877	0.00275946	1.03481e-07	5.59919e-05		0.00228246	0.0027563	0.411135	0.999997		0.773449	0.00064633
cg17529716	0.0345777	0.0180828	0.0645662	0.999997		0.028832	0.00980099	0.00389051	0.109916		-0.0155087	0.0117758	0.193203	0.999997		0.779978	0.00380196
cg17544639	-0.000672061	0.00580707	0.908567	0.999997		-0.00504083	0.00265833	0.0602362	0.465222		0.00547486	0.00300024	0.0733655	0.999997		0.493942	0.00870713
cg17553389	-0.00503225	0.00385758	0.201085	0.999997		-0.00581723	0.00232132	0.0134953	0.226353		0.00523886	0.00282612	0.0690482	0.999997		0.861586	0.00250235
cg17554470	0.00138206	0.00347119	0.693082	0.999997		0.00361821	0.00210315	0.0878391	0.541956		-0.0055505	0.00279181	0.051693	0.999997		0.58166	0.00871287
cg17608350	0.0036149	0.00507391	0.481194	0.999997		0.00563444	0.00265216	0.0356	0.369658		-0.00501595	0.00312304	0.113875	0.999997		0.724282	0.00933845
cg17636795	-0.00260146	0.00406553	0.526667	0.999997		0.00601726	0.00244032	0.0150282	0.239716		-0.00348986	0.00249336	0.16713	0.999997		0.0691184	0.00642994
cg17643109	0.00359734	0.00469688	0.44918	0.999997		-0.00500788	0.00227244	0.0293737	0.337429		0.00701388	0.00361652	0.0574966	0.999997		0.0991011	0.0048837
cg17656513	-0.00385169	0.00431752	0.378795	0.999997		-0.00466591	0.00249329	0.0636291	0.475748		0.00707828	0.0026057	0.00876108	0.877003		0.870274	0.00112803
cg17708995	0.00499975	0.00856981	0.563581	0.999997		0.0149646	0.00423274	0.000571666	0.0307196		-0.00464017	0.00468556	0.326282	0.999997		0.297154	0.00190396
cg17709466	-0.00100546	0.00362348	0.78314	0.999997		-0.00984789	0.00237987	6.38793e-05	0.00638914		0.00419745	0.00270113	0.125827	0.999997		0.041379	9.55979e-05
cg17802144	0.00232403	0.00417316	0.581354	0.999997		0.00196191	0.00195376	0.317235	0.823828		-0.0064469	0.00194991	0.00165438	0.443081		0.937361	0.00231655
cg17802213	0.00997304	0.00322445	0.00401569	0.478643		0.0111808	0.00265596	4.84592e-05	0.00524575		0.0017341	0.00221594	0.437184	0.999997		0.772491	0.0063128
cg17830174	-0.00222741	0.00465607	0.635529	0.999997		-0.00346611	0.00240369	0.151805	0.660838		0.00622086	0.00241794	0.0127656	0.98745		0.813125	0.00449393
cg17831467	-0.00714729	0.00600855	0.242724	0.999997		-0.0062957	0.00270776	0.0216811	0.28979		0.00689061	0.00412581	0.100476	0.999997		0.897188	0.0075402
cg17859110	-0.0109708	0.00768889	0.163019	0.999997		0.0119954	0.00454609	0.0093831	0.185863		-0.00722079	0.0046083	0.12277	0.999997		0.0101363	0.00299218
cg17862152	0.016457	0.00810985	0.0505612	0.999997		0.0051822	0.00336939	0.126571	0.620733		-0.0139257	0.00530939	0.0112125	0.949372		0.199191	0.00237641
cg17891759	0.0140239	0.0048582	0.00681833	0.634066		0.0137823	0.00335797	7.2639e-05	0.007039		-0.000670616	0.00403874	0.868719	0.999997		0.967369	0.00592886
cg17957186	0.00982909	0.00561277	0.0892023	0.999997		0.0124228	0.00245789	1.49642e-06	0.000406115		0.00259843	0.00285577	0.366781	0.999997		0.672077	0.00912262
cg18023640	-0.00315547	0.00589865	0.596273	0.999997		-0.00698773	0.00313284	0.0274994	0.326279		0.00746281	0.00401446	0.0682874	0.999997		0.566117	0.00454292
cg18066181	-0.0108664	0.0107031	0.317373	0.999997		-0.0136474	0.00546472	0.013812	0.229359		0.0115985	0.00692744	0.099653	0.999997		0.816992	0.00421996
cg18067793	-0.0054883	0.00498396	0.278781	0.999997		0.00493174	0.00290168	0.0916902	0.551889		-0.00541879	0.00253283	0.0367743	0.999997		0.0707931	0.00720277
cg18119380	-0.000133171	0.00549544	0.980813	0.999997		0.00430904	0.00309147	0.165837	0.68063		-0.00999749	0.003859	0.012189	0.974933		0.48111	0.00381142
cg18140683	0.00173884	0.00311638	0.580634	0.999997		-0.00440649	0.00184123	0.0181884	0.265633		0.0043665	0.00184654	0.0215362	0.999997		0.0895534	0.000767328
cg18154724	0.000153551	0.00478864	0.974613	0.999997		-0.000261154	0.00217956	0.904818	0.991015		-0.00959023	0.00248489	0.000296476	0.209528		0.937175	0.00476594
cg18272461	0.00507217	0.00234246	0.0376916	0.999997		0.00550447	0.00170563	0.00159619	0.0618084		-0.00057035	0.0016021	0.723177	0.999997		0.881405	0.00943153
cg18305324	0.00478664	0.00201301	0.0233609	0.999997		0.00586448	0.00162578	0.000445932	0.0259916		-0.00170918	0.00165125	0.30508	0.999997		0.677008	0.00108178
cg18345115	0.0223555	0.00671952	0.00216407	0.339952		0.0202865	0.00437289	8.69215e-06	0.00148853		-0.00860642	0.00612176	0.165286	0.999997		0.796349	0.000122773
cg18358869	0.0113839	0.00394243	0.00680293	0.633558		0.0151224	0.00277596	2.60362e-07	0.000111412		0.00452461	0.00252283	0.0782983	0.999997		0.438132	0.00472428
cg18388802	-0.00132265	0.00537167	0.807031	0.999997		-0.00243696	0.00314606	0.440034	0.889117		0.0124613	0.00393409	0.0024896	0.537391		0.857937	0.00310074
cg18445088	0.0138908	0.00511183	0.010399	0.77774		0.0179694	0.00250221	5.44587e-11	1.92135e-07		0.00601389	0.003404	0.0827262	0.999997		0.473608	0.00465634
cg18456933	0.00193762	0.00659357	0.770702	0.999997		0.00428218	0.00274206	0.120895	0.611151		-0.00730422	0.0033375	0.0328181	0.999997		0.742667	0.00731029
cg18532515	0.00274583	0.00329297	0.410364	0.999997		0.00459752	0.00199993	0.0231738	0.29924		-0.00536413	0.00269908	0.0517778	0.999997		0.630785	0.00302274
cg18572413	0.00700012	0.00492068	0.164239	0.999997		0.010658	0.00241985	2.25373e-05	0.00297634		-0.00271723	0.00385973	0.484353	0.999997		0.504731	0.00332462
cg18582362	0.00851395	0.00296666	0.00711305	0.64601		0.00874083	0.00264604	0.00124627	0.0525233		-0.000880671	0.00254879	0.730994	0.999997		0.954486	0.00882271
cg18601167	0.00222332	0.0055682	0.692253	0.999997		-0.004872	0.00225474	0.0326192	0.354469		0.00562679	0.00318987	0.0831941	0.999997		0.237564	0.00719547
cg18620913	0.00762033	0.00669533	0.263251	0.999997		-0.00664696	0.00356115	0.0643117	0.477494		0.00701515	0.00375622	0.0670533	0.999997		0.0599223	0.00830259
cg18634709	0.00942681	0.00485822	0.060917	0.999997		0.00607841	0.00311892	0.0535492	0.443097		-0.00675062	0.00381395	0.0821742	0.999997		0.561923	0.00921694
cg18645438	0.00369349	0.00411395	0.375798	0.999997		0.00445963	0.0025483	0.0825651	0.529366		-0.00719047	0.00327147	0.0321047	0.999997		0.874205	0.00496359
cg18714767	0.00245204	0.00517326	0.638632	0.999997		0.0030411	0.00220185	0.169695	0.68614		-0.010112	0.00292272	0.00104095	0.363915		0.916558	0.000325096
cg18722919	-0.00439171	0.00584048	0.457416	0.999997		-0.00343145	0.00252352	0.176344	0.694757		0.00992964	0.00287538	0.00106168	0.366682		0.880032	0.000478596
cg18751133	-0.00488399	0.00456934	0.292889	0.999997		0.00355464	0.00276042	0.200224	0.723563		-0.00815558	0.00346059	0.021961	0.999997		0.113939	0.00816032
cg18757695	-0.00794799	0.00592041	0.188605	0.999997		-0.0046238	0.00320824	0.152022	0.661068		0.00893603	0.003262	0.00823998	0.86281		0.621548	0.00303969
cg18763165	0.016429	0.00559696	0.00602574	0.598168		0.0135207	0.00310235	2.70798e-05	0.00340965		0.00133282	0.00351054	0.705633	0.999997		0.64949	0.00928119
cg18789786	-0.00494923	0.00697577	0.483005	0.999997		-0.00757597	0.003471	0.0309307	0.345504		0.00449775	0.00282344	0.116789	0.999997		0.736023	0.00696654
cg18798445	-0.00593426	0.00383397	0.131206	0.999997		-0.00511926	0.00197251	0.0105813	0.198628		0.00389755	0.00288724	0.182472	0.999997		0.850075	0.00991848
cg18818321	0.00133242	0.00441258	0.764579	0.999997		-0.0061239	0.00291442	0.0376278	0.379392		0.0052616	0.00286935	0.0720105	0.999997		0.15854	0.00537204
cg18869061	0.0055549	0.00433121	0.208593	0.999997		0.00861513	0.00264769	0.00146465	0.0584024		-0.00302448	0.00297924	0.314383	0.999997		0.546616	0.00349675
cg18870839	0.00211623	0.00250574	0.404441	0.999997		-0.001677	0.00175777	0.3419	0.838939		0.00551397	0.00201819	0.00840243	0.868297		0.215236	0.00721287
cg18874307	-0.00178512	0.00531139	0.738929	0.999997		-0.0041085	0.0022062	0.0649151	0.479247		0.00642745	0.00267862	0.0197674	0.999997		0.686234	0.00239642
cg18880384	-0.00669956	0.0069683	0.343326	0.999997		-0.0110103	0.00353085	0.00225795	0.0775419		0.00522384	0.00437493	0.237495	0.999997		0.581068	0.0038818
cg18892790	0.00121609	0.00458695	0.792567	0.999997		0.00147563	0.00196908	0.455023	0.895192		-0.0122972	0.00469477	0.0113148	0.950241		0.958533	0.00682331
cg18955367	0.01215	0.00696324	0.0903144	0.999997		0.0128929	0.00357001	0.000439357	0.0257429		-0.00726368	0.00484696	0.139592	0.999997		0.924361	0.000812851
cg18959907	0.00296835	0.00549328	0.592577	0.999997		0.00256334	0.00349689	0.46491	0.898898		0.018848	0.00476391	0.000216397	0.184354		0.950406	0.00585777
cg19131103	0.000136482	0.0038662	0.972052	0.999997		-0.00744499	0.00245188	0.00291402	0.0914691		0.00307759	0.00266174	0.252495	0.999997		0.0977171	0.0036414
cg19196401	0.0123901	0.00503846	0.0193414	0.999997		0.0112309	0.00307689	0.00038374	0.0233139		-0.00356606	0.00463458	0.444863	0.999997		0.844339	0.00781621
cg19269530	-0.000725684	0.00306332	0.814203	0.999997		-0.00622442	0.00206148	0.00307118	0.0947252		0.00154561	0.00182667	0.401077	0.999997		0.136431	0.00478727
cg19276952	-0.00183875	0.00507281	0.71931	0.999997		-0.00464399	0.00254531	0.0704609	0.496056		0.00948142	0.00387078	0.0174595	0.999997		0.621119	0.00229534
cg19364276	0.000212952	0.00372619	0.95477	0.999997		0.00487103	0.00334885	0.148303	0.655495		-0.00589753	0.00242843	0.0183963	0.999997		0.352489	0.00923593
cg19364902	-0.00308049	0.00517213	0.55551	0.999997		-0.00825885	0.00387794	0.035157	0.367335		0.00544043	0.00348814	0.124467	0.999997		0.423103	0.00862816
cg19367626	0.00328135	0.00518918	0.531519	0.999997		-0.00799932	0.00260733	0.00264261	0.0859458		0.00460065	0.00303431	0.135091	0.999997		0.0520804	0.00163561
cg19426955	0.00262902	0.00283946	0.361228	0.999997		0.00540591	0.00144785	0.000285282	0.0188131		-0.00138652	0.00171404	0.421984	0.999997		0.383623	0.00246718
cg19443920	0.00987017	0.00375284	0.0128696	0.857027		0.0103922	0.00312279	0.00114984	0.0496202		-0.00136914	0.00324932	0.675103	0.999997		0.914841	0.0090599
cg19474239	0.000554631	0.00416428	0.894854	0.999997		-0.0031786	0.00316071	0.316521	0.823291		0.0085079	0.00300269	0.00639106	0.787565		0.475169	0.00734838
cg19485202	0.0137297	0.00423731	0.00272716	0.3898		0.0145903	0.00279962	7.50547e-07	0.000244584		0.00314472	0.00337442	0.355374	0.999997		0.865437	0.0090435
cg19489423	0.00866417	0.00516616	0.102972	0.999997		0.00327568	0.00289735	0.260397	0.781353		-0.00912472	0.0033048	0.00777573	0.843843		0.362964	0.0047806
cg19495043	0.00179026	0.00606363	0.769656	0.999997		-0.00931789	0.0030974	0.00317762	0.0967821		0.00410912	0.00418568	0.330465	0.999997		0.102804	0.00992009
cg19509514	-0.00156222	0.00988572	0.875398	0.999997		-0.0117464	0.0037124	0.00195363	0.0707121		0.00378705	0.00458552	0.412382	0.999997		0.33483	0.00846765
cg19525226	0.00495141	0.00644753	0.447975	0.999997		0.00525071	0.00253394	0.0403074	0.391813		-0.00626246	0.0035032	0.0792452	0.999997		0.965539	0.00774739
cg19532212	0.00570651	0.0051696	0.277639	0.999997		0.00798524	0.00332339	0.0177428	0.262332		-0.00811296	0.00403984	0.0494502	0.999997		0.710798	0.00208844
cg19584834	-0.000149491	0.00626622	0.981111	0.999997		0.00255107	0.00246378	0.302467	0.813616		-0.00834146	0.00325305	0.0130514	0.993947		0.688359	0.00760224
cg19689922	0.000114308	0.00426302	0.97877	0.999997		0.00143014	0.00257603	0.579771	0.93527		-0.0103396	0.00298616	0.0010323	0.362263		0.791645	0.00284118
cg19721802	-0.00304252	0.00557297	0.588777	0.999997		-0.00487268	0.00208333	0.0209276	0.284929		0.0043971	0.00267023	0.105218	0.999997		0.758381	0.00619951
cg19755007	-0.00781731	0.00459096	0.0980153	0.999997		-0.0062571	0.00419587	0.138415	0.640223		0.0127992	0.00505037	0.0140902	0.999997		0.801924	0.00370436
cg19761304	0.00331786	0.00297857	0.273365	0.999997		0.00676771	0.00159596	4.29947e-05	0.00481554		-0.000297072	0.00186355	0.873918	0.999997		0.307299	0.00398415
cg19764489	0.00303471	0.00298925	0.317393	0.999997		0.00360504	0.00203323	0.0786549	0.518553		-0.00481188	0.00248198	0.0575803	0.999997		0.874647	0.00870706
cg19820543	0.00106203	0.00575603	0.854745	0.999997		0.00649549	0.00263477	0.0150471	0.239883		-0.00912492	0.0037085	0.0169826	0.999997		0.39072	0.000595446
cg19884556	0.00425388	0.00373291	0.262673	0.999997		0.00463972	0.00264951	0.0823704	0.528787		-0.00943385	0.00334739	0.00666073	0.802427		0.932827	0.000978488
cg19894943	-0.00263822	0.00669629	0.696128	0.999997		-0.00404812	0.00297061	0.175419	0.693448		0.00868501	0.00388994	0.0295854	0.999997		0.847381	0.00928121
cg19919881	0.0104769	0.0026157	0.000331346	0.114909		0.00650886	0.0015247	3.84831e-05	0.00442342		-0.000856043	0.00218165	0.696265	0.999997		0.189991	0.00565653
cg19930004	0.030515	0.0134748	0.0302309	0.999997		0.0243149	0.00634187	0.000198763	0.0146095		-0.00569677	0.00920309	0.538423	0.999997		0.677174	0.00724812
cg19963856	0.00344266	0.0111644	0.759747	0.999997		0.00668336	0.00484938	0.170607	0.687177		-0.0139217	0.00534161	0.0117065	0.960503		0.790056	0.00428947
cg19964491	-0.000932964	0.00424485	0.827391	0.999997		0.00260869	0.00236359	0.271844	0.791195		-0.00684072	0.00271855	0.0147516	0.999997		0.466029	0.00871316
cg19982609	-0.000753794	0.00263894	0.776937	0.999997		0.00271175	0.00224369	0.229095	0.753762		-0.00667443	0.00232651	0.00579974	0.76636		0.317072	0.00368425
cg19996026	-0.00314944	0.00515581	0.545482	0.999997		-4.49513e-05	0.00253669	0.98589	0.998571		-0.0126806	0.00408644	0.00299985	0.589064		0.589004	0.00861186
cg20068320	0.00200711	0.0020088	0.324989	0.999997		0.00247756	0.00127865	0.0549231	0.447736		-0.00299634	0.00149519	0.0499178	0.999997		0.843385	0.0053968
cg20215769	-0.000145073	0.005358	0.978562	0.999997		0.00335053	0.00319421	0.296231	0.808943		-0.00785489	0.00291548	0.00929476	0.895446		0.575219	0.00956902
cg20253251	-0.00280697	0.00504563	0.581747	0.999997		0.00584607	0.00227821	0.0114656	0.207218		-0.00320041	0.00252602	0.210409	0.999997		0.118049	0.00782663
cg20289913	0.00706978	0.00772167	0.366531	0.999997		0.0135573	0.00460823	0.00388781	0.10988		-0.00919532	0.00667483	0.173805	0.999997		0.470628	0.00502955
cg20303441	0.000573915	0.00453868	0.900143	0.999997		-0.00208335	0.00297589	0.485181	0.906766		0.00942815	0.00330546	0.00606964	0.778046		0.624409	0.00964807
cg20314884	0.00473	0.00415047	0.262645	0.999997		0.00627233	0.00202261	0.00238324	0.0802428		-0.00287234	0.00245028	0.246061	0.999997		0.738342	0.00399972
cg20430841	-0.0044288	0.00638201	0.49257	0.999997		-0.00762789	0.00283201	0.0080427	0.170747		0.00273127	0.00280132	0.333757	0.999997		0.646822	0.00930713
cg20432211	0.0213921	0.0108232	0.0565059	0.999997		0.0141468	0.00481019	0.00389908	0.110077		-0.00641824	0.00574541	0.268718	0.999997		0.540721	0.00606019
cg20432401	0.0095283	0.00644874	0.149011	0.999997		0.00401615	0.00221726	0.0724939	0.50162		-0.00507866	0.00263871	0.059356	0.999997		0.418907	0.00832054
cg20565727	-0.000683784	0.00163674	0.678819	0.999997		0.00148977	0.00130968	0.257502	0.778779		-0.00328239	0.00129779	0.0142747	0.999997		0.299788	0.00964649
cg20621200	0.012432	0.00506116	0.0194666	0.999997		0.0118211	0.00324689	0.000396521	0.0238806		-0.00596941	0.00385949	0.127572	0.999997		0.919089	0.00041974
cg20631628	-0.000560217	0.00430094	0.897156	0.999997		0.00581075	0.00252344	0.022948	0.298105		-0.00521467	0.00301539	0.0892555	0.999997		0.201381	0.0050465
cg20638675	0.0203453	0.00638142	0.00312883	0.41914		0.013619	0.00460843	0.00373501	0.107072		-0.00514761	0.00546132	0.349956	0.999997		0.39282	0.00863399
cg20685475	0.00383636	0.00512026	0.459014	0.999997		-0.00608786	0.00246291	0.0147884	0.237872		0.00419125	0.00295754	0.161982	0.999997		0.0806959	0.00756809
cg20699586	0.0223902	0.00744749	0.00502359	0.539584		0.0218706	0.00451603	3.70787e-06	0.000780285		-0.0021038	0.00529262	0.692512	0.999997		0.952428	0.000569253
cg20705566	-0.00137397	0.00760708	0.857772	0.999997		-0.00488928	0.00302889	0.109003	0.588536		0.0079717	0.00331844	0.0196359	0.999997		0.667684	0.00420306
cg20724680	0.00704914	0.00345013	0.0490899	0.999997		0.0107169	0.00249763	3.53243e-05	0.00414578		-0.00126822	0.00268414	0.638416	0.999997		0.389176	0.00107981
cg20725261	-0.00292257	0.00711589	0.683939	0.999997		-0.00519733	0.00366009	0.158097	0.670104		0.0112359	0.00492108	0.0262335	0.999997		0.776201	0.00737336
cg20783743	0.0041956	0.00520813	0.426248	0.999997		0.00555302	0.00270419	0.0421112	0.399464		-0.00533391	0.0025783	0.0431957	0.999997		0.817073	0.00357068
cg20804163	0.00363219	0.00374185	0.338762	0.999997		0.00450233	0.00243742	0.0670876	0.486094		-0.00562959	0.002861	0.0540626	0.999997		0.845511	0.00702346
cg20821885	0.0030225	0.00546023	0.58362	0.999997		0.00277554	0.00245546	0.260492	0.781475		-0.00762535	0.0030968	0.0169066	0.999997		0.967097	0.00849573
cg20821980	0.0201089	0.00925377	0.0370571	0.999997		0.0142976	0.00508415	0.00571564	0.138914		-0.00589564	0.00593336	0.324671	0.999997		0.582051	0.00975634
cg20837463	0.00385162	0.00337273	0.261678	0.999997		0.00508145	0.00158551	0.00171481	0.0649041		-0.00293546	0.00222445	0.192326	0.999997		0.741404	0.00333756
cg20865656	-0.00401121	0.00516943	0.443306	0.999997		0.00357704	0.00240968	0.140209	0.642998		-0.00862167	0.00313438	0.00799537	0.852165		0.183366	0.00203228
cg20869257	0.00516012	0.00298598	0.0933162	0.999997		0.00716666	0.00161808	2.04156e-05	0.00277575		-0.00101567	0.00173625	0.560914	0.999997		0.554643	0.000565597
cg20900994	-0.0100644	0.00844025	0.241598	0.999997		-0.0140896	0.00479677	0.00394286	0.110798		0.00622035	0.0034619	0.0777608	0.999997		0.678415	0.00059625
cg20933297	0.0114212	0.00467134	0.0199929	0.999997		0.00937687	0.00237947	0.000134333	0.0109698		-0.00151041	0.00317904	0.636554	0.999997		0.69657	0.00611125
cg20959174	0.0135198	0.00523086	0.0143596	0.902193		0.0066965	0.00315048	0.0355085	0.369235		-0.00768009	0.0045454	0.0966577	0.999997		0.263818	0.00933548
cg20984663	-0.00276654	0.00474271	0.56364	0.999997		-0.0072743	0.00264372	0.00681402	0.154906		0.00853294	0.00301662	0.00647503	0.79304		0.406431	8.1198e-05
cg21012258	0.00119316	0.00403701	0.769421	0.999997		0.0028862	0.00246372	0.243634	0.766441		-0.00800762	0.00288999	0.00757409	0.834976		0.720358	0.0041231
cg21012737	-0.00656589	0.00303279	0.0377206	0.999997		-0.0074185	0.00189867	0.000152052	0.0120193		-0.000307591	0.00184198	0.86798	0.999997		0.81166	0.00718632
cg21106486	0.0248593	0.014943	0.10566	0.999997		0.0239534	0.00645713	0.000310932	0.020042		-0.00452494	0.00787139	0.567689	0.999997		0.955617	0.00515485
cg21111256	0.0172838	0.0134962	0.209248	0.999997		0.0161603	0.00742072	0.0313041	0.347435		-0.0149629	0.00946401	0.119502	0.999997		0.941848	0.00965609
cg21112148	-0.00276007	0.00475357	0.565433	0.999997		-0.0041775	0.00197351	0.0362604	0.372889		0.00676825	0.00272732	0.0161046	0.999997		0.783015	0.0011483
cg21116266	0.00388954	0.00315468	0.226309	0.999997		0.00501188	0.0022656	0.0287717	0.333951		-0.00479038	0.00243205	0.0538281	0.999997		0.772605	0.0031871
cg21127079	-0.000905374	0.00447096	0.840768	0.999997		0.00412219	0.00317164	0.196095	0.71901		-0.0109538	0.00375602	0.00508667	0.728857		0.35906	0.00216419
cg21159778	0.0225991	0.00487222	5.33277e-05	0.0371422		0.0197909	0.00341401	5.18522e-08	3.36514e-05		0.00359709	0.00466958	0.444345	0.999997		0.636909	0.00511792
cg21257293	0.0320818	0.0110737	0.00663984	0.62691		0.0190432	0.00504447	0.000246025	0.0169382		-0.00971968	0.00776718	0.215999	0.999997		0.283943	0.00189875
cg21277243	0.00896368	0.00300434	0.00532699	0.556947		0.00721325	0.00173135	5.7314e-05	0.00590124		3.87528e-05	0.00177611	0.98267	0.999997		0.613694	0.00382148
cg21293934	7.10091e-05	0.00861179	0.993471	0.999997		0.00878178	0.00423108	0.0399869	0.390563		-0.0110547	0.0055276	0.0503694	0.999997		0.363963	0.00437698
cg21300361	-0.00563806	0.00452392	0.221438	0.999997		-0.00762439	0.00218674	0.000675554	0.0345934		0.00170448	0.00267462	0.526541	0.999997		0.692612	0.006928
cg21408581	-0.00210079	0.00556057	0.707998	0.999997		-0.00325881	0.00250163	0.195082	0.717829		0.00858449	0.00348693	0.0169246	0.999997		0.849371	0.00578507
cg21435316	0.00173232	0.00592539	0.771845	0.999997		0.00581355	0.00278503	0.0388806	0.385211		-0.0113141	0.0049188	0.0251867	0.999997		0.533056	0.00244476
cg21441590	0.00222939	0.00526417	0.674676	0.999997		0.00208842	0.00261462	0.425953	0.883175		-0.00931292	0.00292015	0.00233715	0.519329		0.980866	0.00362849
cg21468929	-0.00446785	0.00502236	0.380125	0.999997		-0.00590329	0.00230396	0.0115869	0.208303		0.00583143	0.00334612	0.0868677	0.999997		0.795034	0.00387122
cg21490161	0.00123784	0.0044165	0.781016	0.999997		0.00259618	0.00294149	0.379143	0.859647		-0.00849396	0.00306339	0.00753506	0.834208		0.797965	0.00901965
cg21505923	-0.00057714	0.0040771	0.888291	0.999997		0.00420065	0.00200447	0.0381315	0.381752		-0.00547793	0.00283213	0.0581463	0.999997		0.292967	0.00527972
cg21510194	0.00205327	0.00333875	0.542785	0.999997		0.0052682	0.00236711	0.0278347	0.328205		-0.00408801	0.00215113	0.0625331	0.999997		0.432147	0.00344277
cg21529591	0.00253252	0.00695412	0.71805	0.999997		-0.00119076	0.00311903	0.703277	0.963087		0.0116907	0.00380512	0.00327654	0.609831		0.625182	0.0088413
cg21577598	-0.00829229	0.00637967	0.202676	0.999997		-0.00876358	0.00342945	0.0118054	0.210483		0.00396811	0.00353549	0.266497	0.999997		0.94812	0.00974249
cg21607076	0.00459622	0.0067092	0.498088	0.999997		-0.00926145	0.00336396	0.00678281	0.154477		0.00827808	0.00418721	0.0529738	0.999997		0.0648364	0.00109262
cg21608605	-0.00592771	0.00596169	0.327312	0.999997		-0.00283575	0.002806	0.31416	0.821558		0.00835865	0.00320349	0.0116166	0.958365		0.638885	0.00857284
cg21616243	0.000705194	0.00533221	0.895588	0.999997		0.00245708	0.00261778	0.34974	0.843103		-0.00999647	0.00313108	0.0023136	0.516086		0.768053	0.00227763
cg21640187	0.0153275	0.00364985	0.00019034	0.08341		0.012413	0.00249792	2.16065e-06	0.000527579		0.00131793	0.00310558	0.672919	0.999997		0.50991	0.00537162
cg21643916	-0.00558697	0.0056088	0.326446	0.999997		0.00269022	0.00251676	0.287164	0.802487		-0.00956361	0.00288955	0.00163738	0.441255		0.178169	0.00138465
cg21650510	0.00292621	0.00564019	0.607353	0.999997		0.00220079	0.00294065	0.455624	0.89536		-0.0100211	0.00287373	0.00095742	0.349863		0.909201	0.00295402
cg21682057	0.00407501	0.00407793	0.324929	0.999997		-0.00817829	0.0027143	0.00313177	0.0958151		0.00460894	0.00290169	0.117835	0.999997		0.012372	0.00128963
cg21683105	0.00172116	0.00283579	0.548043	0.999997		0.0034977	0.00162627	0.0334204	0.358703		-0.0029433	0.00172881	0.0942064	0.999997		0.586821	0.00665349
cg21697381	0.00579081	0.010735	0.593208	0.999997		0.0071056	0.00478792	0.140309	0.643126		-0.0116954	0.00508797	0.02528	0.999997		0.910938	0.00712301
cg21709871	0.0218938	0.00557631	0.000414645	0.129444		0.0164067	0.00282569	4.96342e-08	3.27503e-05		0.00114339	0.00387715	0.769157	0.999997		0.380084	0.00146535
cg21721701	0.0016264	0.00536368	0.763622	0.999997		0.00400309	0.00262369	0.129598	0.626103		-0.00743619	0.00315853	0.022089	0.999997		0.690602	0.00533752
cg21768956	0.00567293	0.0206041	0.784779	0.999997		0.0112887	0.0106208	0.289882	0.804671		-0.0328029	0.0126495	0.0121095	0.973472		0.808576	0.00759709
cg21777508	0.00335891	0.00518706	0.521752	0.999997		-0.00453503	0.00227081	0.0479864	0.422742		0.00547035	0.00310364	0.0834312	0.999997		0.163284	0.00927548
cg21778193	0.00991103	0.00420959	0.0246556	0.999997		0.00705876	0.00225618	0.00218572	0.0759671		-0.00211332	0.00245224	0.392476	0.999997		0.550374	0.00591368
cg21845633	-0.00309722	0.00366913	0.404675	0.999997		0.00514215	0.00191936	0.00837588	0.174677		-0.00568435	0.00250201	0.0269531	0.999997		0.0466143	0.000596369
cg21846177	0.0205112	0.0104126	0.0572963	0.999997		0.0142405	0.00486722	0.00408177	0.113228		-0.0077155	0.00684989	0.264813	0.999997		0.58537	0.00897843
cg21969566	-0.00423996	0.00588274	0.476141	0.999997		-0.00953634	0.00309041	0.00250023	0.0828584		0.00298368	0.00315785	0.348797	0.999997		0.42543	0.00460296
cg21977075	0.0107847	0.00314577	0.00164704	0.290665		0.00858884	0.0019452	2.15672e-05	0.00288302		-0.00025491	0.00266248	0.924068	0.999997		0.552716	0.00731686
cg22070156	0.00197304	0.00407294	0.631283	0.999997		0.00515244	0.00312636	0.101851	0.573832		-0.00687412	0.00319017	0.0354941	0.999997		0.535769	0.00709181
cg22171314	0.0111141	0.00488332	0.0294696	0.999997		0.00847861	0.00265458	0.0017762	0.0664497		-0.00489083	0.00332398	0.146787	0.999997		0.635383	0.00167302
cg22240533	0.00566533	0.00557521	0.316944	0.999997		0.00760244	0.0034548	0.0296055	0.338534		-0.00607945	0.00340169	0.0793195	0.999997		0.767732	0.00477353
cg22275276	-0.00326256	0.00238584	0.180721	0.999997		-0.00425482	0.00117309	0.0004161	0.0247238		0.000608236	0.00120785	0.616541	0.999997		0.708984	0.00387446
cg22321810	-0.00584995	0.00520495	0.269156	0.999997		-0.00547285	0.0023797	0.0231174	0.299005		0.00774178	0.00355496	0.0336538	0.999997		0.947465	0.00200817
cg22365431	0.00327045	0.00407273	0.427714	0.999997		0.00509687	0.00276505	0.0676513	0.487827		-0.00675361	0.00343787	0.0544446	0.999997		0.710622	0.00723013
cg22366696	0.0193893	0.00742997	0.0135216	0.878286		0.0165136	0.00399691	6.54665e-05	0.00650812		-0.00715417	0.00545764	0.195257	0.999997		0.733213	0.000467506
cg22478679	0.00329088	0.00283537	0.254111	0.999997		0.00384015	0.00180514	0.0353561	0.368511		-0.00381644	0.00156288	0.0177924	0.999997		0.870195	0.00134277
cg22491629	0.00437461	0.00331339	0.195826	0.999997		0.00329498	0.00181574	0.0719717	0.500166		-0.00441623	0.00195447	0.0277589	0.999997		0.775074	0.00384587
cg22544971	0.000750995	0.00587636	0.899083	0.999997		-0.00200608	0.00222694	0.369415	0.854676		0.00697804	0.0026269	0.0102701	0.922793		0.660855	0.00908681
cg22653140	-0.000167751	0.0026489	0.949887	0.999997		0.00563128	0.00298678	0.0616972	0.469901		-0.00660979	0.00281586	0.0224681	0.999997		0.146336	0.00286292
cg22692549	0.0123441	0.00745175	0.107093	0.999997		0.00699439	0.00473719	0.142329	0.646478		-0.0156735	0.00556412	0.00668565	0.802674		0.544614	0.00192228
cg22708752	0.00703177	0.00448633	0.126567	0.999997		0.00155786	0.00225863	0.49164	0.908867		-0.00780925	0.00255547	0.0034342	0.623626		0.275797	0.00602329
cg22727109	-0.0139804	0.00557432	0.0172374	0.979312		-0.00754745	0.0039177	0.0563118	0.452087		0.00910589	0.00455743	0.0505787	0.999997		0.34508	0.0055885
cg22727233	0.00305154	0.00621143	0.626481	0.999997		-0.0048047	0.00270461	0.0780853	0.517139		0.00815624	0.00364838	0.0293836	0.999997		0.246195	0.00431905
cg22742299	0.00353234	0.00181031	0.059561	0.999997		0.0045146	0.00152612	0.00370156	0.106487		-0.00269301	0.00124732	0.0351474	0.999997		0.678255	0.000255371
cg22746681	0.0220864	0.00983003	0.0314603	0.999997		0.017263	0.00449432	0.000193725	0.0143459		-0.00455584	0.00664856	0.496021	0.999997		0.655421	0.00655134
cg22751101	-0.00878681	0.00626659	0.170202	0.999997		-0.0094907	0.00436084	0.0314092	0.348017		0.00836909	0.0046566	0.0776882	0.999997		0.926541	0.00511877
cg22761315	0.00114011	0.00233657	0.628817	0.999997		0.000859051	0.00138087	0.535005	0.922686		-0.00512703	0.00181536	0.00655305	0.796646		0.917522	0.00867812
cg22767164	0.00059405	0.00437314	0.892772	0.999997		0.00607561	0.0021049	0.00459216	0.121657		-0.00247218	0.00229917	0.286874	0.999997		0.258712	0.00610372
cg22805485	0.00083312	0.00391639	0.832849	0.999997		0.000444396	0.00246619	0.857291	0.985901		0.00962414	0.00250868	0.000319366	0.217721		0.933064	0.00906895
cg22816534	-0.00712597	0.00427245	0.104801	0.999997		-0.00462801	0.00247181	0.0634993	0.475249		0.00683972	0.0028021	0.0178367	0.999997		0.612803	0.00214708
cg22820935	-0.00234565	0.00524126	0.657413	0.999997		-0.00758096	0.0029488	0.0113166	0.206031		0.00891759	0.00454412	0.0546864	0.999997		0.384004	0.00232163
cg22871947	0.0042753	0.00254728	0.10272	0.999997		0.00705059	0.00265249	0.00888537	0.180174		-0.00227746	0.00234316	0.335249	0.999997		0.450455	0.00839835
cg22919916	0.00735099	0.00395256	0.0718473	0.999997		-0.0024331	0.00204418	0.236202	0.759798		0.00727547	0.00279635	0.011844	0.964116		0.0278971	0.00506571
cg22921096	0.00728143	0.00251962	0.00676247	0.63176		0.00861048	0.00204625	4.87956e-05	0.00527061		-0.0017496	0.00277098	0.530347	0.999997		0.682202	0.00263315
cg22929010	0.00454492	0.00374119	0.233051	0.999997		0.00592544	0.00246945	0.0178934	0.263522		-0.00511322	0.0031147	0.106269	0.999997		0.758108	0.00548429
cg22978087	0.00623958	0.00565677	0.277994	0.999997		0.00637515	0.00298506	0.0346552	0.364888		-0.00581882	0.00356312	0.108065	0.999997		0.98309	0.00870732
cg22994041	0.00396342	0.00322394	0.227625	0.999997		-0.00558145	0.00247484	0.0258552	0.316525		0.00941242	0.00340613	0.00772729	0.840961		0.0188511	0.000369107
cg23014747	-0.00306255	0.00465488	0.515152	0.999997		0.00528018	0.00244592	0.0327782	0.355372		-0.00630562	0.00330252	0.0613475	0.999997		0.112612	0.00481475
cg23074601	0.00624073	0.00622236	0.323182	0.999997		0.00662179	0.00319005	0.0399661	0.390465		-0.00587307	0.0036036	0.108761	0.999997		0.95654	0.00942585
cg23081604	0.00919772	0.00416038	0.0340918	0.999997		0.00613986	0.00225746	0.00746227	0.163463		-0.00361702	0.00287365	0.213365	0.999997		0.518266	0.00758589
cg23095680	-0.0026666	0.00389263	0.498103	0.999997		-0.00425081	0.00236926	0.0752064	0.509372		0.00709635	0.00330263	0.0359968	0.999997		0.728106	0.00524285
cg23161218	0.0146572	0.00567378	0.0144042	0.902552		0.013521	0.00381641	0.000557277	0.030174		-0.00615216	0.00539669	0.259144	0.999997		0.868024	0.00291683
cg23238119	0.00569747	0.00589727	0.341012	0.999997		0.00580447	0.00274289	0.036312	0.373094		-0.00753909	0.00340268	0.0307989	0.999997		0.986874	0.00226516
cg23297812	0.00492864	0.00355654	0.175104	0.999997		0.00194663	0.00217957	0.373506	0.856855		-0.00806138	0.00263906	0.00344653	0.624242		0.474676	0.0034559
cg23484755	0.0107218	0.00784956	0.181206	0.999997		0.0197082	0.00386443	1.22639e-06	0.000348136		0.00260342	0.00473583	0.584692	0.999997		0.304371	0.00513634
cg23509889	0.00183714	0.00320149	0.569967	0.999997		0.000415463	0.00185368	0.823023	0.981772		-0.00868912	0.00235877	0.000519339	0.272478		0.700757	0.00240641
cg23540765	-5.93248e-05	0.00493814	0.990487	0.999997		-0.00519294	0.0024848	0.0386551	0.384199		0.00678836	0.00320606	0.0386843	0.999997		0.353072	0.00313889
cg23548612	-0.00643522	0.00271725	0.0238814	0.999997		-0.000496074	0.00203418	0.807732	0.979487		-0.00813122	0.00173413	1.80396e-05	0.0537695		0.0801636	0.0042852
cg23564700	0.00543061	0.00415631	0.200383	0.999997		0.00543898	0.00287701	0.061006	0.46779		-0.0056747	0.00306564	0.0694367	0.999997		0.998678	0.00820612
cg23565942	0.00883972	0.00510151	0.0924748	0.999997		0.0103634	0.00229546	1.44588e-05	0.00216978		-0.00395934	0.00429391	0.360441	0.999997		0.785339	0.00326483
cg23573822	0.00895972	0.00322302	0.00890961	0.721725		0.00316825	0.00202736	0.120641	0.610735		-0.00622334	0.00218467	0.00613075	0.78068		0.128256	0.00162668
cg23701643	0.00119339	0.00390831	0.76202	0.999997		0.00305657	0.00227997	0.182476	0.70208		-0.00742906	0.00251461	0.00457521	0.696885		0.680503	0.00200729
cg23807924	0.000894622	0.00622634	0.886624	0.999997		0.00550011	0.00287075	0.0576594	0.456746		-0.00654093	0.00294325	0.0303158	0.999997		0.501763	0.00340415
cg23850174	-0.00183576	0.00617608	0.768149	0.999997		-0.00659414	0.00254545	0.0107204	0.20012		0.00594763	0.00355949	0.100318	0.999997		0.476263	0.00415641
cg23927970	0.00068105	0.00511077	0.894799	0.999997		0.0108612	0.00370329	0.00399629	0.1118		-0.00383994	0.00428334	0.373832	0.999997		0.106753	0.0094227
cg23936681	-0.00321631	0.00291902	0.278499	0.999997		0.00571645	0.00201716	0.00536328	0.133797		-0.00377671	0.00258869	0.150171	0.999997		0.0118171	0.00381988
cg23954953	0.00511214	0.00469452	0.284061	0.999997		-0.00313103	0.0021963	0.156478	0.667744		0.0055155	0.00222863	0.0163832	0.999997		0.111731	0.00572071
cg24022357	0.00127394	0.00415249	0.760931	0.999997		0.00631794	0.00290657	0.031614	0.349044		-0.00863236	0.00300421	0.0057275	0.76489		0.319671	0.000348199
cg24040346	0.00723178	0.0025795	0.00840033	0.699961		0.00630314	0.00203274	0.0023855	0.0802877		-0.00252766	0.00274814	0.361638	0.999997		0.77736	0.00978207
cg24079038	0.0141163	0.00451944	0.00370842	0.458419		0.0106401	0.00234049	1.27276e-05	0.00197071		-5.81032e-05	0.00319926	0.985575	0.999997		0.494607	0.00695781
cg24106536	-0.00238966	0.00352459	0.502501	0.999997		0.00386983	0.00250295	0.124606	0.617509		-0.00478153	0.00218881	0.0331256	0.999997		0.147622	0.00927057
cg24111796	-0.000315415	0.00462425	0.946031	0.999997		0.00521546	0.0030634	0.0911456	0.550807		-0.00652191	0.00291527	0.0292745	0.999997		0.318711	0.00551094
cg24174020	0.000681679	0.00266997	0.800065	0.999997		0.000503714	0.00225069	0.823275	0.981794		-0.00782785	0.00227486	0.00110226	0.372905		0.959355	0.00922671
cg24276787	-0.00160629	0.00251016	0.526647	0.999997		-0.0050807	0.00154957	0.00135057	0.0554475		0.00279356	0.00187842	0.142575	0.999997		0.238878	0.00122211
cg24349886	0.0119331	0.00578056	0.0469178	0.999997		0.0115012	0.00327381	0.000617226	0.032466		-0.000875652	0.00351475	0.804167	0.999997		0.948164	0.0099731
cg24366168	0.00228608	0.00229424	0.326285	0.999997		0.00488525	0.00190891	0.0116837	0.209309		-0.00261563	0.00183716	0.160072	0.999997		0.383821	0.00463727
cg24367016	-0.00230764	0.00505112	0.650767	0.999997		-0.00844359	0.00253431	0.00113539	0.0491197		0.00272774	0.00271288	0.318992	0.999997		0.27758	0.00261993
cg24377495	0.0173442	0.00454963	0.000571451	0.155087		0.010999	0.00227742	3.92277e-06	0.000815091		-0.0022913	0.00302261	0.451598	0.999997		0.212346	0.000445213
cg24391931	-0.000803564	0.00367504	0.828266	0.999997		0.005749	0.0026058	0.0291951	0.336364		-0.00508635	0.00300355	0.0959263	0.999997		0.145816	0.00643136
cg24398318	-0.00783318	0.00594734	0.196882	0.999997		-0.00647843	0.0029898	0.0321435	0.351856		0.00657337	0.00348174	0.0642172	0.999997		0.838728	0.00445541
cg24456846	0.0262108	0.00832728	0.00348141	0.442572		0.0167327	0.0042067	0.000117119	0.00992506		-0.00550185	0.0063869	0.392676	0.999997		0.30966	0.00364553
cg24552015	0.00400226	0.00270426	0.148363	0.999997		0.00436839	0.00166873	0.0099432	0.191718		-0.00155741	0.00152657	0.312021	0.999997		0.908272	0.00879005
cg24575083	0.00843138	0.00339609	0.0182997	0.999997		0.0116724	0.00257611	1.3534e-05	0.00206506		0.00184835	0.00280932	0.513276	0.999997		0.447053	0.00995525
cg24612923	0.00919208	0.00630121	0.154079	0.999997		0.0118596	0.00382001	0.00235738	0.0797246		-0.0045948	0.00395949	0.250788	0.999997		0.717351	0.00278327
cg24658452	0.00482101	0.00391389	0.226741	0.999997		-0.00244731	0.00184661	0.187489	0.708059		0.00560239	0.00250705	0.0294482	0.999997		0.0930531	0.00973132
cg24679890	0.0157074	0.00573162	0.00982377	0.755639		0.0134811	0.00362716	0.000303155	0.0196876		-0.0035691	0.00524193	0.498757	0.999997		0.742747	0.00747825
cg24684468	-0.00103244	0.00497297	0.83681	0.999997		-0.00667116	0.00317416	0.0375862	0.379232		0.00809412	0.00358378	0.027826	0.999997		0.339187	0.00204084
cg24740320	0.00335808	0.00366023	0.365564	0.999997		0.00738112	0.00253674	0.00428388	0.116609		-0.00548265	0.00379492	0.154106	0.999997		0.366328	0.00483091
cg24743682	0.000306517	0.000968759	0.75369	0.999997		0.000731544	0.000588312	0.216025	0.740412		-0.00167377	0.000617526	0.00890235	0.881382		0.70766	0.00480026
cg24822696	0.00531617	0.00497041	0.292577	0.999997		0.0144183	0.00391698	0.00034415	0.0215591		-0.00250046	0.00483754	0.607271	0.999997		0.150344	0.00656605
cg24852756	0.00217676	0.00491542	0.660768	0.999997		-0.00623088	0.00274107	0.0247233	0.309313		0.00978152	0.00349539	0.00702997	0.814552		0.135205	0.000312412
cg24869241	-0.00413159	0.00608014	0.501547	0.999997		-0.00706885	0.00338331	0.0387061	0.38438		0.0116208	0.0045906	0.0141942	0.999997		0.672925	0.00104786
cg24870688	0.00131424	0.00438833	0.766449	0.999997		0.00702651	0.00265603	0.00920475	0.183921		-0.0052302	0.00376213	0.169962	0.999997		0.265448	0.00777987
cg24915592	0.00607944	0.00429185	0.165999	0.999997		0.00436672	0.00215875	0.0452277	0.412225		-0.00545685	0.00256956	0.0381306	0.999997		0.721462	0.00342085
cg24923678	0.00377423	0.00394197	0.345304	0.999997		0.0035283	0.00241684	0.146831	0.653498		-0.00625002	0.0023445	0.0100184	0.918025		0.957582	0.00368406
cg24998145	0.00152508	0.00854006	0.85936	0.999997		-0.00989781	0.00361017	0.00701041	0.15764		0.0137772	0.00729688	0.0641986	0.999997		0.217947	0.00363662
cg25001930	0.0126616	0.00512641	0.0188589	0.999997		0.00945237	0.00327202	0.00455888	0.121114		-0.00437068	0.00333945	0.195947	0.999997		0.597715	0.00311009
cg25134401	0.00042122	0.0039944	0.916655	0.999997		0.0040517	0.00247978	0.104798	0.580002		-0.00642406	0.00264866	0.0185406	0.999997		0.440003	0.00388668
cg25147158	0.0172951	0.00583039	0.00556712	0.572116		0.0140184	0.00310947	1.48406e-05	0.00221172		0.000805459	0.00370165	0.828536	0.999997		0.619979	0.00627344
cg25186695	0.00389091	0.00485802	0.428903	0.999997		-0.000250847	0.0025267	0.921076	0.992373		0.00990847	0.00293312	0.00133369	0.408591		0.449425	0.00868468
cg25211622	0.00843314	0.00564111	0.144431	0.999997		0.00676953	0.00281391	0.0176046	0.261182		-0.00614577	0.00327421	0.0657277	0.999997		0.791859	0.00277551
cg25220300	0.00395148	0.00596121	0.512021	0.999997		-0.00847102	0.00320366	0.00923883	0.184315		0.00478124	0.00290161	0.104996	0.999997		0.0664166	0.00216958
cg25235397	0.00447773	0.00599304	0.460261	0.999997		0.0160903	0.00385134	5.48122e-05	0.00571158		-0.00138046	0.00512844	0.788782	0.999997		0.103082	0.00644902
cg25292358	0.00374961	0.00202414	0.0729248	0.999997		0.00445884	0.00116044	0.000192818	0.0142879		-0.00228783	0.00144494	0.118975	0.999997		0.761148	0.000272122
cg25353450	0.00833918	0.00573479	0.155354	0.999997		0.00864074	0.00230429	0.000269338	0.0180822		-0.00205	0.00312555	0.514585	0.999997		0.961084	0.00590323
cg25370941	0.000354595	0.00590587	0.952485	0.999997		-0.00293237	0.00214135	0.173327	0.69097		0.00765314	0.00278719	0.00810003	0.856137		0.600815	0.00259787
cg25390432	0.00468542	0.00236486	0.0559446	0.999997		0.0064246	0.00152247	4.65913e-05	0.0050962		0.000347459	0.0017713	0.845195	0.999997		0.536336	0.00927175
cg25398408	0.00167834	0.0052383	0.750687	0.999997		0.00505466	0.00252677	0.0476195	0.421377		-0.00661301	0.00296179	0.0295791	0.999997		0.561553	0.00272687
cg25401210	-0.000341986	0.00528929	0.948838	0.999997		0.00448332	0.00277003	0.108073	0.586442		-0.0101559	0.00355799	0.00603495	0.775602		0.418998	0.0011681
cg25404263	0.0011664	0.00401912	0.77347	0.999997		-0.00557702	0.0024846	0.0265499	0.320723		0.00511146	0.00327921	0.12469	0.999997		0.153537	0.00937785
cg25449950	-0.00142087	0.00312342	0.652155	0.999997		0.00332313	0.0021052	0.11697	0.603741		-0.00426256	0.00205138	0.0423152	0.999997		0.207859	0.00986007
cg25453677	0.00747171	0.00332639	0.0315052	0.999997		0.00747647	0.00233348	0.00171995	0.0649843		-0.00237789	0.00249373	0.344411	0.999997		0.999065	0.00390898
cg25468915	-0.00212739	0.0049179	0.668133	0.999997		0.00925816	0.00355732	0.0103714	0.196436		-0.00465374	0.00330785	0.164989	0.999997		0.0606794	0.00418411
cg25487405	0.0137215	0.00468885	0.00616416	0.602271		0.0113395	0.00354057	0.00172698	0.0651438		-0.00285013	0.00345069	0.412332	0.999997		0.685166	0.00410365
cg25506045	-0.00258469	0.00452639	0.57185	0.999997		0.00556125	0.00245026	0.0249417	0.310718		-0.00418031	0.00274704	0.133698	0.999997		0.113502	0.00813487
cg25515450	0.00799758	0.00641203	0.221076	0.999997		0.00608719	0.00300337	0.0448114	0.410531		-0.00694343	0.00373003	0.0679255	0.999997		0.787309	0.00650809
cg25571189	0.0122986	0.00277598	9.77293e-05	0.0549434		0.0163295	0.00355331	1.03984e-05	0.00170069		-0.00055535	0.0039239	0.887959	0.999997		0.371356	0.00142459
cg25597366	0.00384274	0.00556223	0.494482	0.999997		0.00764979	0.00257269	0.00353414	0.103554		-0.00259283	0.00278166	0.355277	0.999997		0.534458	0.00686609
cg25692290	0.00016568	0.0046464	0.97177	0.999997		-0.00347956	0.00224415	0.12355	0.615829		0.00672819	0.00276569	0.0182051	0.999997		0.479911	0.00415661
cg25721366	-0.00805754	0.00518763	0.129909	0.999997		0.00293293	0.00274246	0.286927	0.802248		-0.00813525	0.0031639	0.0128158	0.987651		0.061072	0.00820702
cg25761626	0.00954919	0.00317748	0.0050384	0.540529		0.0114781	0.00273583	5.12057e-05	0.0054593		0.00142716	0.00276133	0.607304	0.999997		0.645496	0.0097182
cg25775109	-0.00202137	0.00351615	0.569272	0.999997		0.00223069	0.00227152	0.327986	0.830838		-0.00595682	0.00199666	0.00421737	0.677902		0.309742	0.00678482
cg25789277	0.0104859	0.00648319	0.115312	0.999997		0.00994691	0.00401893	0.0146627	0.236845		-0.00936416	0.00500321	0.066484	0.999997		0.943663	0.00261986
cg25803107	0.00996504	0.00404242	0.0190705	0.999997		0.00966184	0.00251795	0.000196486	0.0144956		-0.00193991	0.00365669	0.597857	0.999997		0.949238	0.0089712
cg25815124	-0.00262076	0.00391071	0.507426	0.999997		-0.0056549	0.002028	0.00612525	0.145044		0.0017717	0.0020034	0.380292	0.999997		0.490978	0.00918207
cg25834768	0.0048687	0.00319699	0.137309	0.999997		0.00583269	0.00267363	0.031013	0.345981		-0.00383396	0.00255203	0.138634	0.999997		0.817079	0.00891331
cg25902889	0.01522	0.00430564	0.00123218	0.247891		0.0129077	0.00271407	5.35076e-06	0.00102666		0.0016172	0.00343484	0.639595	0.999997		0.6496	0.00990622
cg25909396	-0.0072913	0.00593133	0.227658	0.999997		-0.00715765	0.00219149	0.00140744	0.0569201		0.00262478	0.00292068	0.372666	0.999997		0.983138	0.00738287
cg25923577	-0.00239391	0.00446261	0.595255	0.999997		-0.00435489	0.00252964	0.0876261	0.541535		0.00779359	0.00284406	0.00822076	0.862271		0.702255	0.00141441
cg25946790	0.00228811	0.00574522	0.693001	0.999997		-0.00540473	0.0024081	0.0265655	0.320806		0.00566682	0.00353813	0.114861	0.999997		0.216865	0.00968464
cg25996119	0.00474629	0.00508755	0.357636	0.999997		0.0046744	0.00214016	0.0308185	0.344949		-0.00712342	0.00363743	0.0551753	0.999997		0.989607	0.0051824
cg26011615	-0.00124713	0.00608902	0.838974	0.999997		0.00305984	0.00221699	0.169995	0.686473		-0.00602957	0.00262367	0.0253107	0.999997		0.506274	0.00814076
cg26038582	0.00760314	0.00576367	0.1962	0.999997		0.00724494	0.00390612	0.0659857	0.482598		-0.00741803	0.00339393	0.0330376	0.999997		0.95897	0.00460211
cg26077133	-0.00132817	0.0337871	0.96888	0.999997		-0.0311754	0.017842	0.083041	0.530567		0.0421545	0.0209708	0.0492414	0.999997		0.434707	0.00773869
cg26102295	-0.000866962	0.00329346	0.794004	0.999997		0.000570069	0.00197476	0.773306	0.974798		-0.00821974	0.0025222	0.00190374	0.474226		0.708245	0.00606985
cg26144567	0.00489918	0.00458249	0.292779	0.999997		0.00556745	0.00249849	0.0276465	0.326978		-0.00407758	0.00255527	0.116172	0.999997		0.898119	0.00695821
cg26149567	0.00588543	0.00336789	0.0898494	0.999997		0.00523493	0.00221451	0.0196233	0.276503		-0.00445168	0.00285371	0.124402	0.999997		0.87179	0.00732554
cg26259627	-0.00044475	0.004301	0.918267	0.999997		-0.00331578	0.00255248	0.19632	0.719277		0.00875543	0.0036773	0.0206944	0.999997		0.565935	0.00700374
cg26296762	0.00595655	0.00382034	0.128497	0.999997		0.0103733	0.00268914	0.000182493	0.0137377		-0.00048887	0.00270932	0.857458	0.999997		0.344465	0.00443438
cg26342907	2.79063e-05	0.0038054	0.994193	0.999997		0.00493127	0.00229459	0.0335546	0.359421		-0.00460463	0.00226029	0.046368	0.999997		0.269832	0.00306984
cg26349568	-0.00196885	0.00395546	0.621957	0.999997		-0.00791164	0.00295869	0.00849617	0.176123		0.00567336	0.00332526	0.0935234	0.999997		0.22894	0.0022722
cg26428731	0.00304642	0.00466961	0.518667	0.999997		0.00866998	0.00265818	0.00142806	0.0574734		-0.00134107	0.00278361	0.631844	0.999997		0.295286	0.00929559
cg26453130	-0.0103837	0.00589066	0.0872033	0.999997		-0.0064434	0.00238591	0.00788117	0.168959		0.00449228	0.00313461	0.157382	0.999997		0.535264	0.00550284
cg26500914	0.00276986	0.00429292	0.523248	0.999997		0.0044397	0.00218918	0.0446834	0.410055		-0.00606023	0.00285575	0.0382652	0.999997		0.728952	0.00352264
cg26522157	0.00940176	0.00699743	0.188244	0.999997		0.0106072	0.00441877	0.0178479	0.263211		-0.0111353	0.00440747	0.0143751	0.999997		0.884196	0.000494428
cg26537280	0.0057146	0.00655429	0.38957	0.999997		0.00553536	0.00270965	0.0431713	0.403864		-0.00619018	0.00352488	0.0845322	0.999997		0.979838	0.00835638
cg26539455	0.00597784	0.00366025	0.111938	0.999997		0.00830505	0.0029721	0.00602079	0.143418		-0.00316875	0.0026682	0.240005	0.999997		0.621602	0.00406979
cg26539941	-0.00427792	0.00489972	0.38892	0.999997		-0.00769628	0.00275135	0.00596958	0.142601		0.00706048	0.00319853	0.0313995	0.999997		0.542976	0.000469402
cg26595256	-0.000626306	0.00632658	0.92174	0.999997		-0.00297663	0.00251799	0.239392	0.762554		0.00815514	0.00333963	0.0177925	0.999997		0.729969	0.0077793
cg26632151	0.000469992	0.00247312	0.850442	0.999997		0.00324978	0.00157486	0.0411313	0.395167		-0.00286532	0.00134117	0.0370286	0.999997		0.343083	0.00311439
cg26680502	-0.00446885	0.00283098	0.123977	0.999997		-0.00598787	0.0016066	0.000292214	0.0191769		0.000378667	0.00168274	0.822775	0.999997		0.640744	0.00621003
cg26757221	0.0273387	0.00878933	0.00383662	0.466429		0.0175548	0.00407088	3.24669e-05	0.00388965		0.000396973	0.00485204	0.935085	0.999997		0.312458	0.00674826
cg26824126	-0.0104407	0.00507313	0.0475559	0.999997		-0.0073538	0.00288336	0.0119661	0.211833		0.00367005	0.00289822	0.210645	0.999997		0.596803	0.00700732
cg26831148	-0.00428772	0.00329465	0.202129	0.999997		0.00256196	0.00269363	0.343379	0.839774		-0.00969237	0.00384056	0.0144773	0.999997		0.107494	0.00899348
cg26850807	0.00438852	0.00420801	0.304577	0.999997		-0.00404085	0.00237729	0.0916611	0.551874		0.00696045	0.00301937	0.0248801	0.999997		0.0811433	0.00419998
cg26858144	0.00714333	0.00368787	0.0613478	0.999997		0.00796958	0.00233653	0.000872701	0.0411818		-0.00190512	0.00262019	0.470197	0.999997		0.849892	0.00491169
cg26875867	-0.00508483	0.00493482	0.310316	0.999997		-0.00248471	0.00232967	0.28823	0.80334		0.00600114	0.00225129	0.0100227	0.918025		0.633742	0.00881012
cg26884376	0.000242731	0.00498307	0.961443	0.999997		-0.00317332	0.0024599	0.199425	0.722811		0.00659356	0.00258092	0.0133725	0.999997		0.538745	0.00615643
cg26924400	0.0037672	0.00351615	0.291763	0.999997		0.00255793	0.00204896	0.214217	0.738454		-0.00632736	0.00250585	0.0144276	0.999997		0.766353	0.00605113
cg26924890	-0.00718148	0.00516529	0.173734	0.999997		-0.014295	0.00348709	7.40221e-05	0.00713703		0.00329354	0.00321665	0.310284	0.999997		0.253698	0.000209369
cg26933691	0.00291704	0.0041643	0.488533	0.999997		-0.00478837	0.00204638	0.0208724	0.284671		0.00441708	0.00234523	0.0648382	0.999997		0.0967798	0.00310083
cg26952796	0.00577515	0.00616637	0.355791	0.999997		0.00571655	0.00320514	0.0769217	0.514238		-0.00835475	0.00416863	0.0498947	0.999997		0.993273	0.007451
cg26963002	0.00440737	0.00762554	0.567204	0.999997		0.00787258	0.00350869	0.0266092	0.321113		-0.0107602	0.00423698	0.0139012	0.999997		0.67974	0.000706456
cg26967167	0.0012343	0.0058009	0.832809	0.999997		0.00341947	0.00318904	0.28567	0.801287		-0.0109637	0.00446356	0.0171652	0.999997		0.741323	0.00874342
cg26986620	0.0056637	0.00475609	0.242215	0.999997		0.00439898	0.00232556	0.0608616	0.467229		-0.00637947	0.00336176	0.0629008	0.999997		0.811192	0.00836996
cg27123256	-0.00641114	0.00579557	0.276634	0.999997		-0.00462834	0.00270649	0.0897298	0.54687		0.00502502	0.00240553	0.0412696	0.999997		0.78046	0.00767739
cg27173971	-0.00430367	0.00657883	0.517536	0.999997		0.0128123	0.00339778	0.000249824	0.0171248		-0.00615264	0.0051404	0.236381	0.999997		0.0208006	0.00208537
cg27243312	-0.00427775	0.00646533	0.512793	0.999997		-0.0073154	0.00257986	0.00533705	0.133347		0.00399424	0.00337604	0.241762	0.999997		0.662562	0.00777316
cg27301488	0.00384967	0.00514596	0.459701	0.999997		-0.00376383	0.00218165	0.086958	0.539812		0.0068913	0.00346974	0.0519237	0.999997		0.17315	0.00933083
cg27314669	0.000640358	0.00252494	0.801368	0.999997		0.00542088	0.00215873	0.0133096	0.224698		-0.002658	0.00187978	0.162898	0.999997		0.150132	0.00476721
cg27332878	-0.00124792	0.00489179	0.800225	0.999997		-0.00566108	0.00219604	0.0111015	0.203758		0.00524448	0.00290051	0.0759585	0.999997		0.410493	0.00272096
cg27449352	-0.00291975	0.00393153	0.462948	0.999997		0.00383184	0.00190327	0.0462318	0.416235		-0.00394996	0.00224088	0.083411	0.999997		0.122178	0.00812551
cg27513979	0.00825719	0.00427683	0.062152	0.999997		0.00879252	0.00283435	0.00237566	0.0801001		-0.00373051	0.00393906	0.347679	0.999997		0.916902	0.0098636
cg27539733	0.011223	0.00395107	0.0076586	0.670206		0.00760366	0.00245279	0.0023915	0.0804032		-0.00384463	0.00280556	0.176043	0.999997		0.436411	0.00212581
cg27653831	0.00221438	0.00535592	0.681955	0.999997		0.00504906	0.00335787	0.135194	0.635373		-0.00889605	0.00392078	0.0271441	0.999997		0.65385	0.00690451
#For each group (PN, PP and NN), the coef, SE of coef, P value and FDR of a linear model are shown.
#For the linear model, the independent variable and response are age and log[methylation/(1-methylation)], respectively.
#P_of_coef (PN vs PP) indicate the P value obtained by contrasting the coefficients between PN and PP
#P_of_coef (NN vs PP) indicate the P value obtained by contrasting the coefficients between NN and PP
